# Supplementary material for: Transcriptome analysis and identification of genes related to terpenoid biosynthesis in Cinnamomum camphora
Source: BMC Genomics. 2018 Jul 24;19:550. doi: 10.1186/s12864-018-4941-1 (PMC6057064; doi:10.1186/s12864-018-4941-1)
Supplement: Supplementary file 1 — Composition of the leaf extracts of camphor-, cineole- and nerolidol-types C. camphora. (XLSX 11 kb) [file 12864_2018_4941_MOESM1_ESM.xlsx]

## Sheet: Sheet1
RI*	component	L_L1 (%)	L_L2 (%)	F_L1 (%)	F_L2 (%)	Y_L1 (%)	Y_L2 (%)	U_L1 (%)	U_L2 (%)	N_L1 (%)	N_L2 (%)
902	alpha.-Thujene				0.13			1.22	1.32	0.87	1.01
943	Camphene					0.23	0.29	6.58	5.67	2.79	2.05
948	alpha.-Pinene					0.65	0.97	7.3	6.99	4.57	3.85
964	beta.-Phellandrene				0.11			19.28	19.68	0.71	0.57
958	beta-Myrcene			0.12	1.8			2.57	2.64	2.78	1.69
976	beta-Ocimene			1.17	1.57			0.21	0.18
998	alpha.-Terpinene							2.62	1.57
1018	alpha.-Limonene							1.39	1.32
1042	o-Cymene					7.05	6.53
1059	Cineole	tr			0.13	12.53	13.98	40.83	39.29	0.23	0.34
1064	7-Octen-2-ol		tr						0.13
1082	beta.-Linalool			83.44	85.97	0.17	0.46	tr		2.71	2.06
1121	Camphor	1.4	0.39		1.33	0.34	0.59			70.92	74.2
1138	(-)-Borneol	97.73	79.81			1.71	1.84	0.16	0.23	0.87	0.71
1137	Terpinen-4-ol		0.33	tr	0.14			1.82	1.7	3.54	4.26
1143	alpha-Terpineol		0.88	0.14	0.14	3.11	2.47	7.89	9.77	1.57	1.02
1158	Terpineol			0.18	0.15			1.27	1.07	2.12	1.47
1164	trans-Linalool oxide									0.02	0.01
1277	Bornyl acetate		7.56			1.06	1.32			0.23	0.2
1327	Safrole					0.89	0.91
1333	3-Cyclohexene-1-methanol		0.1					3.95
1361	Methyleugenol					1.57	1.43			0.12	0.1
1398	1-ethenyl-1-methyl-2,4-bis(1-methylethenyl)				tr
1431	gamma.-Elemene		4.54	0.13	0.23			0.61	1.19
1469	Naphthalene			0.87	0.85				0.37
1494	Caryophyllene		1.68	1.55	2.04	3.27	4.36		1.06
1507	Caryophyllene oxide		0.22	0.15	0.11	2.19	2.48
1515	Germacrene		0.8	0.74	1.38					0.19	2.77
1522	Cyclohexanemethanol	0.1
1536	(-)-Spathulenol	0.42	0.92	0.15
1561	3-Methyl-but-2-enoic acid			4.71	0.13	15.45	18.19
1564	(E)-Nerolidol		tr			43.36	37.87	0.1	0.79	0.03	0.08
1579	alpha-Caryophyllene		1.38	2.21	2.14	2.54	2.89	0.24	0.32	0.06	0.1
1593	beta-Eudesmol	0.13	tr
	total %	99.78	98.61	95.56	98.35	96.12	96.58	98.04	95.29	94.33	96.49
*RI, Retention indices calculated against n-alkanes(C-C). tr, trace (<0.1%). F_L1 and F_L2 were linalool-types, L_L1 and L_L2 were borneol-types, Y_L1 and Y_L2 were nerolidol-types, U_L1 and U_L2 were cineole-type, N_L1 and N_L2 were camphor-type.
