# Supplementary material for: Transcriptome analysis and identification of genes related to terpenoid biosynthesis in Cinnamomum camphora
Source: BMC Genomics. 2018 Jul 24;19:550. doi: 10.1186/s12864-018-4941-1 (PMC6057064; doi:10.1186/s12864-018-4941-1)
Supplement: Supplementary file 2 — Primer sequences used for quantitative reverse transcription polymerase chain reaction (qRT-PCR). (XLSX 10 kb) [file 12864_2018_4941_MOESM2_ESM.xlsx]

## Sheet: Sheet1
Additional file 1 Primer sequences used for quantitative reverse transcription polymerase chain reaction (qRT-PCR).
Target gene	Gene function	Forward PCR primer (5'-3')	Reverse PCR primer (5'-3')
TPS14-like1	Terpene synthases	ACGTGGAGAGACCTGTGCAA	TGTGATCCCATTGCCCACAAGG
TPS14_like3	Terpene synthases	GGGACACTTGATGAACTCGTCGT	TGCACAGGTCTCTCCACGTT
TPS14_like2	Terpene synthases	AATGGTTTGCTGAGGGAGATT	CCACAAGATCCACGCTCTCTC
SDR_like2	Short-chain dehydrogenases	TCGAAAGCCTGGGTGCACTT	TCTCCCTCTCCCGGTGCAAA
SDR_like1	Short-chain dehydrogenases	GCACTGGCTCCCTCGTCATC	CAAAGTCGCGCCACTCGTTG
Mg17_like	α-terpineol synthase	GGTTGCCTGTTCCCTCGACA	GAGCCTGGAGCACCGAATCC
HDR_like	4-hydroxy-3-methylbut-2-en-1-yl diphosphate reductase	CGCTGAGGGAGAACGGGAAC	CGATCTGGACCGCACGTTCA
HDS_like2	(E)-4-hydroxy-3-methylbut-2-enyl-diphosphate synthase	TGTAGGTGGTGCTCCTGGAAAGA	TGGATCCACCCAACGTCCAT
HDS_like1	(E)-4-hydroxy-3-methylbut-2-enyl-diphosphate synthase	GAGCCCTTCTGGTCGATGGC	CGACCACAGGATGGGCATGA
HMGR_like	Hydroxymethylglutaryl-CoA reductase (NADPH)	AGCACGGGAGATGCAATGGG	AACTGCAGCGGGCTTCTTGT
GPS_like	Geranyl diphosphate synthase	TGAAGGAAACGCGTGCAAGG	TGCCAGTGCAACACAAGCTCT
DXR_like	1-deoxy-D-xylulose-5-phosphate synthase	AGAGCCAGGACGGAAGGTGT	GGCTGCCAGTGCAACAACTC
XJ028228	linalool synthase	TACAAGGAAAGGATGGAAAAACTGATGC	TCTCTCCACCACTTTGTCACCTC
ACT	Reference gene	TGTTCTGGACTCGGGTGA	ATGGATTCCTGCTGCTTC
