# Supplementary material for: Transcriptome analysis and identification of genes related to terpenoid biosynthesis in Cinnamomum camphora
Source: BMC Genomics. 2018 Jul 24;19:550. doi: 10.1186/s12864-018-4941-1 (PMC6057064; doi:10.1186/s12864-018-4941-1)
Supplement: Supplementary file 3 — Sequences of candidate unigenes were identified to be involved in terpenoid biosynthesis. (TXT 108 kb) [file 12864_2018_4941_MOESM3_ESM.txt]

>Cluster-13185.86599
GGACTCTACACTCCCACACTTGATTTCTCCTAGTTGAATTTTAGTGAAATCCTCACCATCTTTGAGTTCTCCGGTCACCG
GAAAAACCATGATCGACTTGAAATTGGAGCGTGACCCGCCTTTTATCGATCAATATGGAACGCTGTTCAGTACTCGTGAC
ACTCACCGGAGTTCATGCGATAGCGAGAGCAGTGTTGTAGGTGAATGTGAGCTTCCATTGCTAGATCTTAGTGCTTTGAG
GGGTTCCGGCGACAACAATCAGCGGCGGGCATGCATGGAAGCGATCGCGAAGGCAGCGTCGGAGTGGGGCTTCTTCCAGG
TGGTGAATCATGGGGTGGGTAAGGAGGTATTGGAGGAGATGAGGAGAGAACAAGTGAAGATGTTTGAGATGCCCTTTGAG
AAGAAGGTTGGGTGTAGGCTGTTGAATGATTCTTATAGGTGGGGTACTCCAACTGCTACTTCTGTTAAGGAATTCTCTTG
GTCAGAGGCTTTCCACATTCCTCTAAGTAAGATCTCACAGGAGGGGTGTTGCAGTGAAGAATTCAGCTCTCTAAGAGAAG
TGATGGAGAAACTGGCAAGGACAATGTCGGATCTTGCTCGACTGCTCGCCGGAGTTTTAACCGAGTATTTGGGTCACTCT
AAGCAGTTATTTGATGAAAATTGCAATGAAAGCACTTGCTTTCTTCGCCTGAACCGGTATCCTCCATGCCCGTTCTCACC
GGAGATGTTTGGCCTAGTGCCCCACACGGATAGCGATTTTCTCACCATCCTTCATCAAGATCAAGTTGGTGGATTGCATC
TGATGAAAGATTCGAGATGGGTCGCGGTAAAGCCTAATCCAGAAGCTCTAATTGTCAACATTGGTGATCTTTTTCAGGCT
TGGAGCAATGATGTGTACAAGAGCATACAGCACAAGGTCATGGCTAATGGGAAAGTGGAGAGATATTCAATAGCCTACTT
CTTATGCCCTTCATATGACTCAATGATTGGGAGTTGCAAAGAGCCTTCCCTTTACAAAAAGTTCACCTTTGGAGATTACA
GGCAACAAGTGCAAGCTGATGTCAAGAAAACTGGTCACAAAGTTGGGCTTCCAAGATTCCTTCTGTAGCATATTTCTGTA
TCCATATATCTATCTATCTATCTACCTATATATATATTATACACACTATGGATTTATGCATATTATTACTTTACTTCTAG
GATGCCTGGTTCTTCCATGTGCCTAGTCCACTGGTAGGTTTCAACAGGATTCGATATTGATACTGAATGACCTTTTAGAT
TAAATTCAACAGTATCTTAATACATATGAAAATAGCGTCAAGACTGTCCCCCATGTGATCAGGCATAAAATATGGTGTTT
CTTCTTGGGTGCTTTTCAACTAGAATTTCAGTGGGCATGTAGGAATTATGAGACAACAAACTTACTCTTTCAGAAGCCTT
TTAGCTTACTTTTGTAATTATGCGTGTTTTCTCTTCATGCATTTATCTTGTCTAGTCTGGATCATTGTTTTTTTTTAATC
CCAGGCGGCTTGTTGAATATCCTCTTGAAATTTATCCATTTTGGTACTAAAACCTTACGGTGACAATTTAAAAAAAAAAA
AGAAGGAAACTGATTAAGATCTGATGGAAATCAATAGTGGATCTGTTGCTGTGACTTTCAACAGAGTGGGAACAGGTGGG
GCATGCTACTGGAGGCAGTGTGCCACAGTTGGTGCCAAATTTTGCATAATATACCTTTCACTACAGGGTAGAGAGGTATC
AATGATGTTAGTTTTGTGCATCTTAAGATTATGTTATCAGGATTATTTTGTGGAATTGATCTCTTTTGGGAAATGAACCG
GCGTTTGACTCCATTATGAAACTAAAGCTATGGCCTATGTTTGAACATTCTCAGTTAAAGATCAGATGGCATTACTAAGT
TGGCTTCATTTGATTTATTGTCTTAGGGCTTAGGCGGTGGCATGGTCAAGTGGGGCCTGCTTCTTATGACCATCTTTTTT
GTTAGGTCATCTTATATTTCATTCTGAGGACCTGCAGTTGGTATTCCCCTAACGGGGTGATGCCCTATCATCTTGGCAGT
CTCAGTCAGTGTGAGCAAATATTTTTTTCATTTGTTTCTAAAGACCAGCCATTTTCCCTCTCTACGTGCATCAGGAGTTT
ATCAAAGCACTTCTGTTATAATTTTCTTTAGTTACTTCTTGACTTTCTTTTGTTTTTTTTTTTTTTGCATTTTGGACCGT
TCATCATTCATTTCCTATAAATAGGTTAGGGCTATCTCAAAACACATCAGAAAGTCAAGTGGTGATGGCGCTGGTCAAGA
AGAGTCCCATCTTTTATCTGATCTTGTTATGTTTCCTTGTGATTGTCTCTGAGATTGCAGTGACAAGAGTAGAAGCAGCG
ACGTGCGAGTCTCCCAGCAAGCATTTCAATGGGCTGTGTATAAGGAGCAGCAACTGTGCATCCATCTGTCATGGCGAGCA
TTTCACTGATGGACGGTGCCAAGGTGTTCGTAGGCGCTGCATGTGTCTCAAGCCTTGCTAGAGATACACTTCTCAACTTT
ACTACTACAACTACTATTACTACTACTAGTTCTTGGTGGTTTTGTTGCTGTTTGTGATGGTGTTGTTGATGTGGTTCTAG
TGCTTAAGTTTGGAATAAAGCCCAGTCTTGTGTTGTTATTGGACTGGTGTAGCTTTCAGATGCTTCCCTTTCTTTCTGTG
ATCTTATCTTGTGTACTTTCTCCCTTCTCGTCTCTTAATAAAATCAGGATTATGTGAAGTGTTGTATAAATTTATTTATG
TGA

>Cluster-13185.61643
AAAGAGATCTATCAGGTGACATGACACCTTAAAAGAAGAAAATCTTATGTTTAAGTATTGTGTGTATCACAAACTATTCA
TGCCCTTGAACAACACCATTAATTAATACCCACAAAAGTGCCTATAAATATTTCATCAAGAGCGAGGTGTGTCCTCAAGA
CAATAGCTGAAGGCAGATGGCTCTTTCTACAGTATCCACATTCCCATGTTTGAAACACCCTTCCTTCTTCTTGAACGTAT
TTCATTCCTCTACCAAGAATTTCCTATCGGCTACAAAAGTAGTCAGGCCCGTCAACTGCATTCCAAACTCTGTAATCTAT
GAGCCTGAGGTTTCGAGAAGAAAAGCCAATTACAAGCCTAATATTTGGGACCATGATCTCCTACAGTCACTACGAAGTGA
TTACCAAGACGAAGCATATGTCAAACGAGCTGAGAAGCTGAAGGAAGAGATAAATTGCTTGCTCCAAGAAGCTGTGAACT
CATTGGCTCAACTGGAGATGATTGATGCCATCGAACGTTTGGGGTTGGGCCATATCTTTGATAAGAAGATCAAGGAAGTC
CTCAACACCATGTGGGTTAGTCACAACAACAATGAGAACAAAGGAGGAACAGAGAACAAAGATCTCTATGCCACTTCTCT
CCTCTTTAGGCTCCTCAGAAAACATGGGTATTCTGTGTCACAAGATGTTTTCAATAAGTTCATGGACGAGAAAGGCGGTC
TCAACGCAAGAGTCTGTGAAGACATCAAGGGAATCCTCAGCTTATATGAGGCTTCTCACTTTGCTCACCAAGGAGAGACT
CTTTTGAGTGAATGCAGAACTTTCACATGGATGTACCTTAAAGCTTTCAAAGGGAGTGGGGACATTATACTTGCAAACAA
AGTAGAACATGCCCTGGAACTTCCCATGCATTGGAGGATAGGAAGAATGGAAGCATTGTGGCATCTAAACATGTATGAGA
GTGTAGAGCACATGAACCCCACTTTGCTTGAACTGGCAAAGCTTGATTTCAATATGGTGCAGGCCACACACCAAAGAGAT
CTTAGGAAGGCATCAAGATGGTGGAGGAGTATCGGACTTGGAGGAAAGCTGAGCTTCTCGAGAGACAGAATGATGGAATG
CTTCTTTGTGGCTTTGGGGGTGATGTCTGAGCCACAATTTGGTTATCCGAGGGTAGAGCTTGCTAAAGTTTGTCAGTTGA
TCACAACCATAGATGATATTTACGATGTCTTTGGATCGTTGGATGAATTAGAGTGCTTCACTGATGCTGTTGACAGATGG
GACATTAAATCAATAGATCTGCTCCCTGAGTACATGAAGATATGTTTCCTTGCTCTGTACAATACTACCAACGAAATGGG
ATATGAGATCTTAAAAGATCAGGGCATCAACATCATTCCATACCTACAGAAAGGGTGGACAGATTTCTGTAAAGCAATGT
TAGTGGAGTCCAAGTGGTACTACAGTGGGTACAAACCAAGTCTAGAAGAGTATCTAAACAATGGATGGGTATCATCATCA
GGACCTGTCATTCTGGTCCATGCATTTCTCCTTTCAAAGCAACCAATATCAACACAAGTGTTGGATGGTTTGGACAAAAA
CCCAGGTCTTATTAGATGGCCGTCAATGATTTTTCGACTATGCAATGATTTGGCAACATATAAGGACGAGAAAGTCAGAG
GTGATGCACCATCTTCTATTGATTGTTATATGAAGGAAGCCAATGTTTCCGAAATGGATGCTCGCAATCATGTCGAAGAC
CTCATTTTTAATAGTTGGAAGAAGTTGAATGAAGAAGTGAGAACTGTATCTCCATACCCTCCTCATTTCATCAACTGTGC
CTTGAATCTTGCAAGAGTAGTCCACTGCATTTACCAGCATGGTGATGGCCATACTGTTCAAGATCGCAACACGAAAGATC
GACTCACATCGTTGCTGGTTCGACCCATTCCACTGATTGTCAAATAATCTTGTTTATATTGAAATGCATTGTTTTTTCTC
CCTCCTGCAAAAAGGCTTCCTTAGCAACACACCCAAAGTTAGAGAATCGTGGTTTCTTCAAGTAAATGAGCTGATGCAAT
GCTCTCGGATTGGACGGTGTTTATCCTTCTCATAAGCTATAATGCCCGTTTGTGACGTGGATACGGCAAAGACACAACAT
GGATATGGGACGTACACAAATATTTTATACATCAAAAGTGAAATATTGTATACAATTTTACATGATGTTGCTTATTTTGA
AATATCTAAATGCAATGCTCATAGCTATACA

>Cluster-13185.24952
GGTAGTTATGTTCTCATATGGCAGTGGTCTATCTTCCACAATGTTCTCATTCAGACTCCGGGATGGTCAACATCCCTTCA
GCTTATCAAACATTGCTTGTGTGCTGAATGTTTCTGCAAAGCTGGATTCTAGACATGTTTTTTCACCTGAGAAATTTGTT
GAAACAATGAAGCTGATGGAGCATCGTTATGGGGCCAAGGATTTTGTAACCTGCTCAGACAAGAGCTTACTAGCTCCAGG
TACATTCTATCTTACTAAGGTTGACTCTATGTACAGGCGATATTATGCCCAAAAGGTTGGAGATACGGATAAGTGCAGCA
CTGCTATCAGCCATGAGAATGGTTCACTGCTCAATGGCCACTGACTATGCCTTTGTAAAGATTGATTGGATATTTAGGGG
GTGATGAATGGCTTTGCTTTTATGTAACACATTTAGAAGCATATGCATGTGCCTGTTCACTAGAACACCCTTTTGATTAG
CAGCAATTGTTTACTTAATGCAAGGTGTTGTATTCGTTTAATGTAGTGTTGATTTCTGGAAGTCTATGGTCTTGTTGATG
GTCTATTTTTTTTTTTGTTAGTAATTGTGTTCTCTCACATTTCCTT

>Cluster-13185.59401
AGACACTTGAAAGTCTGATCCCATATTTCCCAGCAGACGAATATTACTTGTGGTGTGTTTCTTCCTCATCTCCCCAATCT
CTCTCAAACCTCTGCTTTCAATGGCGATGGCTTTCATGTCTCTAATCCCCACCCAAACCCGCTCTAATTCCCTCTCCTTT
CCTTCGTCCCCCATCTTCTTCTCCTCTCAATCTCCCTCTCATCGTCTCCTCCCTCGCCCCATCAACCCTTCTTCTTCTTC
TCCTCCTCCTTCCATCTCAATCCGAGCCTCCATCTCTCCAAACCCTCCAAGAGCTGCAACCACCGCTTTTGATCTCCAGA
AAGATGTCGCCCTCGAAAGATCAGCTCCTTCTCTGCCTTTTCGGATCGGACACGGCTTCGACCTTCACAGGCTCGAGCCA
GGGTACCCTCTCATCATCGGAGGCATTAATATTCCTCATGACAGGGGCTGCGAAGCTCATTCAGATGGTGATGTCTTACT
TCACTGTGTGGTGGATGCGATCTTGGGGGCGTTGGGGCTTCCAGATATCGGGCAGATTTTTCCGGACACCGACCCCAAAT
GGAAGGGGGCTGCTTCGTCCGTCTTCATGAAAGAAGCGGTTAGGCTCATGCATGAAGCAGGCTATGAGCTTGGAAACTTG
GATGCTACTCTGATTCTGCAAAGACCGAAATTGAGCCCGCACAAGGAGTCCATCAGGGCAAACCTATGTGAGCTTCTTGG
AGCAGACCCATCCGTCGTTAACCTCAAAGCAAAAACTCATGAGAAGGTTGATAGCCTTGGAGAAAACCGAAGCATTGCAG
CACATACTGTTGTTCTTCTGATGAGGAAGTGATCAACTTTCCCAGGCACTCTTAAGAATCAACAGTTTTATTTAATTTCC
ATGGTATTTAAAAAAAAAAACTGTTTCTGAAGGAGCTGTTACTTCATCCTGCAGCTACAGGGAAGGATTTTGTTGTTGGG
ATTGTGACCCTCAAAGTTTGGTTAAAGCTCTCTGTATATCTTTCGATAGAACACATATTTATACGAACTTTTTTGGTCGA
CAGTGACAGAACTATGTTCAAGCAGCAGCAATGTGCTCATGCAATACAACAGGGCTTATGGTTTGCTCGTCCTTATTGGA
TGGTTGGAGTGTGGACACCTTCCTAATTGGAGTGTGGACACCTTCCTAGTTTGAATGTTCACCAATGGACCAAAAAGAAG
GTAGTTGGGGTAAAAAATGCAGCAAACATTTGTAAAAAGGGGCTGGGGAGGACATATCTCATAAAACGTGCAGTCCAATC
TGTCATTGTAGGCTCTAGTTGCAGCATCGGTTGCATGATAATACCAGACAAAACTGGATTATTGAAGGACTAACTCCTTT
TGGTTGCCATTGAATGTCCGAGTTTTCGGTACATGGATTTGTTTGGGACCCA

>Cluster-13185.62263
TATTTCCCCCACTACTGGTTCTTACATATATGTGAGCTAGTCCTTCTCTGACAGCACTTCAAAGCTCCAGAGACCTTAGT
CTCCCTCTCTTTCAACTACCCATTAGTTGTTTTTGAGTCTTATCTTCATTCCCAACTTGGGTTTTGCTAGGCAGTTGTTT
GTAGCTCCAATGGCACTTGCTGCATTCTCCTTCCCTGGCCATTTGCAGAGAGATGTAGTTTTAGATCCCCTGAGGAACAC
TTCTACCTCTAACAGTTTGTTTGGTGGAGCAGATCTGCAATATTCATTTCACCATAGAATCCTCAAGGGAAGGAAAGGGT
CATGTGTTTCAGCATCTTTATCAGAGAGGGGAGAATACCATTCACAGAGGCCACCAACTCCTCTCTTGGACACCATCAAC
TATCCCATTCACATGAAAAATCTCTCTATCAAAGAGCTGAAACAACTCGCGGATGAGCTGCGCTCTGATGTCATCTTCAA
TGTTTCAAGAACTGGGGGTCACCTTGGTTCAAGCCTCGGAGTCGTCGAGCTGACAGTAGCCCTCCATTATGTCTTCAATG
CTCCACTAGACAGGATATTGTGGGATGTTGGGCATCAGTCCTATCCACACAAAATCCTGACTGGAAGAAGAGATAAGATG
TCTACAATGAGACAGACAAATGGGTTATCTGGATTCACAAAACGTTCTGAAAGTGAATATGACTGCTTTGGTACCGGTCA
CAGTTCTACTACTATTTCAGCAGGCTTGGGAATGGCTGTGGGGAGGGATCTCAAGGGCAGGAATAACAATGTAGTTGCTG
TCATAGGTGATGGTGCCATGACAGCAGGACAGGCTTATGAAGCCATGAACAATGCAGGGTATCTCGACTCGGATATGATT
GTTATACTTAATGATAACAAGCAGGTTTCTCTGCCTACTGCAAATCTTGATGGGCCCATACCACCTGTTGGAGCTTTGAG
CAGTGCTCTCAGTAGGTTGCAGTCCAGCAGGCCTCTCAGAGAATTGCGTGAGGTTGCCAAGGGAGTCACGAAGCAGATTG
GTGGGTCCATGCATGAACTAGCAGCTAAAGTTGATGAATACGCCCGTGGGATGATCAGTGGATCTGGTTCTACCCTGTTT
GAAGAACTTGGCCTCTATTACATAGGTCCTGTTGATGGCCACAACATGGATGATCTAATTACAATCCTCAAAGAGGTGAA
GAGCACCAAAACAACAGGCCCTGTACTTATCCATGTTGTGACTGAGAAAGGCCGAGGCTACCCATTTGCAGAGAGAGCAG
CTGACAAGTATCATGGTGTCGCCAAGTTTGATCCAGCCACCGGAAAGCAATTCAAAACTAGCACTCCAACTCAATCATAC
ACCACCTACTTTGCTGAGGCTTTGATAGCTGAAGCAGAAGCAGATAAAGATGTTGTTGCAATCCATGCAGCAATGGGAGG
AGGAACAGGCCTGAATCTCTTTCTTCGACGCTTTCCGACGCGTTGCTTCGATGTTGGTATTGCAGAGCAGCATGCTGTCA
CCTTTGCTGCTGGCCTAGCATGTGAAGGCGTCAAGCCTTTCTGTGCAATATATTCATCTTTCTTGCAAAGAGCTTATGAT
CAGGTGGTACATGATGTTGATCTGCAAAAACTACCCGTAAGGTTTGCTCTCGACAGAGCGGGGCTAGTTGGAGCTGATGG
GCCCACACATTCGGGCTCATTTGACGTCACTTATATGGCATGTCTCCCAAACATGGTAGTTATGGCTCCCTCTGATGAGG
CTGAGCTCTTTCACATGGTTGCTACAGCCGCTGCCATAAATGACCGACCATCGTGTTTCCGTTATCCTAGAGGCAATGGG
ATTGGTGTTCAGCTGCCACCGGGGAATAAGGGTGTCCCTCTCGAGGTTGGAAAAGGCAGGATTCTAATTGAGGGTGAACG
GGTTGCTCTTTTGGGCTATGGGACAGCAGTTCAAAGCTGCTTGGCTGCTGCTTCTCTAGTTAACCAGCATGGTTTGCAAG
TAACCGTTGCTGATGCACGCTTTTGCAAGCCATTGGATCAAGACCTTGTTCGCAGTCTAGCTAGATCACATGAGGTCCTG
ATCACCATTGAGGAAGGATCAATTGGTGGCTTTGGTTCTCATGTTGCCCAGTTCATGGCCCTCAATGGCCTTCTTGATGG
TAATACAAAGGTAATGATCTATGCAGACATATCACTAAAAGAGGGATTGGATGGTACTCAGATTTTAGACTACAAGAAAT
TGTTATAAACCTGTGGATATGCTAATCTATTTATATGGTGGATCCCATGATGAAATATAAATGCCCTTATATCTCCTCCA
TCGGTTGAATTTAGCTACTTGGTGGTTTGCTATGGGCGACGGCCAATGGTCCATCTTTCAATGGAGGAGATTTCTGTTAC
CATCCATTAATGATAGTGAGCATCATACCCACAAATTTGTAGGAACCTGCGAATTGTACAACCATGCATTGTTCTTCACT
GAATCCAGCAGTGTCTTCATGTAAATATTGCAATGCGCGATCAGTTTCTGTGTCTAATCCTAGCCGTTGGAGTACTAACA
TTGTGAACTGAAAACCATTTGTGCAGTGGAGGCCATTGGTTCTTCCA
>Cluster-13185.93838
GGTTTTAGAAGAAGAAAAAGAAGAGAGATGGAGATTCGAGCACGGGCGCCCGGAAAGATCATACTCTCCGGCGAGCACGC
CGTCGTTCACGGAGCCACGGCGGTGGCTGCATCGATAGATCTCTACACGCTTGTTTTAATTCGATCATCAACTTCCTCAG
GAACCGATGATGGGCTTTTAGAATTGCAGCTCAAAGATATGGCGTTAGTGTTTTCGTGGCCAGTTCAAAGAATCAAAGAA
ACACTTCCAGAATTGGGTACTGCTCTTTCTCCATCATCAACATCTTTCTTGCCAGAGTCCATGAAATCCATTGCTACTCT
TGTTGAGGAGCAGAATATTCCTGAGGCTAAAATTGGACTCTTTGGCGGAGTTTCTGCCTTCCTCTTGCTGTACACCTCAA
TCCAAGGGTTTAAGCCCGCAACAGTAGTTATCAGCTCTGATCTTCCTATGGGTTCGGGTTTGGGTTCATCTGCTGCATTC
TGTGTTGCGCTTTCAGCAGCTTTACTTGCATATTCAGGTGCAGTTAGATTGGACGTCAACAACTATGGTTGGTTAACTCT
AGCGGAGCTTGAGCTTGAATTGGTTAACAAATGGGCCTTTGTAGGTGAAAAAATCATTCATGGCAAGCCTTCTGGAATTG
ATAATACTGTGAGCACTTTTGGCAACATGATCATGTTCCGGTTGGGTGAATTAACTCGCATTAAATCTAATATGCCACTG
AGAATGCTAATCACCAACACTAAAGTTGGAAGGAACACGAAGGCATTAGTTGCTGGTGTTTCTGAGCGAGCATCCAGGCA
TCCTGATGCTATGGCTGCTGTGTTTTCTGCTGTGGATTCCATCAGCAAGGAACTTTCTACCATTATCCAGTCGCCTGCTT
CAGATGAACTCTCCATTACAGAGAATGAAGATAAGTTAGAGGAGCTTTTGGAAATGAATCAAGGTTTGCTCCAGTCCATG
GGAGTTAGCCACTCTTCTATAGAGGCTGTGATTCGAACAACTCTGAAGTACAAGTTAGCTTCAAAGCTGACAGGAGCTGG
TGGTGGAGGCTGTGTTTTGACATTGTTGCCAGCATTGCTTGCTGATGCGGTTGTCGATAAAGTGATAGCTGAGCTTGAGT
CATGTGGATTTCAGTGCTTGATAACTGCAATTGGAGGTAAAGGTCTTGAAATTTCTTCCTCTTGCAACTCCTCAACTTGT
CATCCATCTGGAGAAATTTAAATGCTGATATTGAGGTAAGCTTTAGTGCTAATTGGCAAAACTGGCAATGGCAATGTGAT
ATGGGCTTTTATTGCTATCTATTTTGTATTACTTGTGTACACTTTCTGGTTGGTTGCTTTCTGAGACTGTTATTATGTTT
TGTTCCAGTTAAATTACCTTCCAATGTTGTTCACTAGTAGTTTCAGGCATGTGGGGAGCTCAGCAGCTTCTTTATTTTGT
TTGGACCAAGCATATTATTCTGAATATCATTTCTTTGTTTTTTATTCTTCTCAGCTGACTTGTTTTCCTAAATCTTCTAT
TCATCATTAACATTGCAACATGTAAGCTTTGTTCATTTCATTGTGAAATGAAATCGCTCGTACTTTGATGTACAGATGCA
AATGGGCACGGCATAACAAAAAATGATGGTGCGACGTGTATGCTTGCGGACTGCACGATTATGATGTGCATGCCTGTCCT
TTCACTTCCCTTCTCCTGTG

>Cluster-13185.30087
TGGATATGGAAGTTGACAGTTCTCAAGAACCAAACCAACAAAACAAGACGGCACATCAACCTTAGGAATGCAGAGAGAGC
GGCGCAAATTTGAGAAACAACCATCACAGACAATTGTAAGAGGTGCATATGCTCTTAATTCTTCGCTATTTTTTGTCTTG
TACAGAACTCCCTTAACAGTACCATTTTCTTCTAGAAGAGACGTTACTGTGCCCTGCTCCAACATAACATTGGGAAGAGA
TGAAGCTTTCTCCCGCATTCTCTGAATAAAACGCCCATTGTGGAAACTCCTCCCAGCCACATCTGAGTGGAACTTTTCCA
AAGGATATGATACTCTAGTGCTTTTCCCATCCTTGAAAAGAGCATATCCAAGAACTCGGCATCAATTTCCTCCACACAAT
CCACAAGGCCCAGTTCCATCAATTTTAGGTAGCCACCTGGCTGTAACAGTTCACCAACAATTCTGTCAGGCTCTGTCAGG
TCTCTTTCAATCACATGCACCCTGCGTCCATCCTTTCCGAGCGTGTAAGCCAGGGCGGAACCGGCGACGCCGGCTCCGAC
GATGATCACATCCGTAGCACTACCATCCGATCTGCATTCCCCGTCTCCAGAGATCTTTTCGCTACTGCTTTGGAATTCGA
TCGAAGAGGCATTTT

>Cluster-13185.30085
GCAAACCAAGCTCAATGGGCGAGGGTTTAGACCAGATAGTAATGCCACAGGCCCTGTTGAAAAGACACCTCCAAGGCTCA
AATAGTCAAAACATGCTTGACGCATTTCCTTCATTGCCTGATCAGGAGAGGCACAAAAAACCTTGTAGAGAGCACCGGCC
AAGGTATTTATAGTAGATGCAACTGGCTTACGCAAGGTGTAGAAGGACTCCAGATATTTACACAATGAAGGTGCATCATT
TAAATCCCGTAGAGGCTTAAGAAGATTCTGTAGCACGGCAATATCAGACAACGCCACAGTCATTCCTCCACCAGTTAATG
GATGACGCATATTGAAAGCATCCCCCATTAAAAGGGCTCCAGGAGTGGGATAGGGAGAAGCTGGC

>Cluster-13185.40844
AAACTGAGCCCGCCTATCAGCAAAGTTTCCTGGGTTGACACGGATCTTGTCAAAACATTCTGCAACTCTCAAAGCAACAG
GAGGAGCAAAATGGATGTCTGCTACCAGAGGAATATTATAATTTTTCTTGACCAAGGTGTTTTTTATTTCAAAACAAGCA
TCTGCTTCTTTCCTACCCTGAACTGTAATCCGAACAATATCTGCTCCTTTGTCAGCTATTCTCATTACCTCCTCAACAGT
TCCAGCAACATCTTTTGTGTCGCTGGTAGTCATCGTTTGAACTCGTATGGGATGCTCACTACCAAGAGCCACATTGCCTA
TCATCACAGTCCGTGTCTTTCTCCTTACAGTCTTGTGCACTGATTCACAGTA

>Cluster-13185.42919
CCCATTGAGCTTGGTTTGCCATTTCTTTGCTGTGGCTTTGTATGGTGTTGGCCGACTGTTATTGCCATTCCCTTCACCCA
AGCGTTTGTGGATTGGAGCTAGATTGATTTCGGGTGCATCAAATATCATTTTCCCCATCATTAAGGCAGAAGGGATAAGG
CAGATGTTTTTTCCTGCAACTGTTCCTGCATATTACAGAGGTCCTCCAACTCATTGACAACAAATAAAAGCATCACTGAT
CATGGCAGCTGCTTCTCTTCTCAACGTTCCCTTTGTTTATGTTCTTCCATTTAGAGAGGACCTGGGAAAAGTATTTCGTT
TCCATTTTATATCGGGTTCTTAAGATGAATACACAATACTTCTTCTATGAGATGGTAGAACATTGATTTTCGTGACGTGT
GATCCTTTGGGATGACCGGGCTGACAAACTGGGTATATTGTATTAAGGGATGACTCTACATTTTCTTCTTGATGCTTGTC
TGTATCACATACAGTATGCTGATGCCGATGTGAACTATTCACCCTCAACTAATAGCATTTTTAGCCCA

>Cluster-13185.61515
TTCCAAACCAGATCCCGAATCTCCGCCCAACAGCCGCCGGAGATTCTCCTTTTCCGCCGGAGACTCCCCCGCCCCGCCCC
CTCTGGCTCATACGTCCGATGCCCTCCTCCTCTTCCTCCGCCTCGCCAACAAGCTCTTCCTCCCTCTATTCTTCGTTGCC
GCCTACTTCCTCATGCAGCGGTGGCGCGAGAAGGTCCGCACCTCCACCCCTCTCCACCTCCTAACCTTCTCCGAGATCAC
AGCCATCGTCTCCCTCATCGCCTCCTTCATCTACCTCCTCGGCTTCTTCGGCATCGATTTCGTACAGCCCCACATCTCCC
GATCCCCCGACGACGATTCCGACGTCGTCCAACACTTCATCCGCCCCACACCCACTCCCAAGCGACCCATCTCGGCCGGC
ACCACAGCTCCGTCCGTCTCTCCCGACAATGCCGACATCGTCTCCCAGGTCGTTGCCGGATCGATACCCTCGTATACTCT
CGAATCCAGGCTGGGGGACTGCAAGCGGGCGGCGGTGGTGCGGCGTGAGGCGCTGCAGGTGAAGATGGGACTGTCGCTCG
ACGGGCTCCCGGTGGATGGGTTTGATTATGATTCGATTCTGGGGCAGTGCTGTGAGATGCCGGTGGGGTACGTGCAGGTT
CCGGTCGGGATCGCGGGGCCGCTGTTGCTCGACGGGAGGGAGTTTTCGGTGCCGATGGCGACGACGGAGGGATGCCTGGT
GGCGAGCACGAACAGGGGTTGCAAGGCGATCTACATGTCGGGAGGTGCGACGAGCGTGCTTTTGAAGGATGGGATGACGA
GGGCGCCCGTGGTGAGGCTTGGGAGCGCAAAGAGAGCGGCGGAGCTCAAGTTCTTTTTGGAAGATCCAATTAATTTTGAG
ACTTTGGCGATGATCTTCAACAGGTCTAGCAGATTTGCAAGGCTTCAAGGAATTCAGTGCTCAATGGCAGGGAAGAATCT
TTACATGAGATTCACATGTAGCACGGGAGATGCAATGGGGATGAACATGGTATCCAAAGGTGTACAGAATGTCTTGGATT
TCCTCCTGCATGAGGGCTTTCCAGACATGGAAGTAGTCAGTTTATCAGGCAATTTTTGTTCAGACAAGAAGCCCGCTGCA
GTTAACTGGATTCAAGGACGTGGCAAATCTGTTGTTTGTGAGGCAGTTATCAAGGAAGAGGTGGTCAGAACAGTCCTCAA
GACCACCGTGCCTGCCCTGGTGGAGCTGAACATGGTTAAGAACCTTGCTGGGTCAGCTGTTGCTGGAGCCCTGGGGGGTT
TCAATGCTCATGCCAGCAATATTGTCTCGGCTGTCTTTATTGCCACTGGCCAAGATCCTGCACAGAATGTTGAAAGTTCT
CACTGCATTACCATGATGGAAGCTGTTAATGATGGAAAAGATCTTCATATCTCTGTTACCATGCCTTCTATTGAGGTGGG
TACAGTTGGTGGGGGAACCCAGCTTGCTTCTCAGTCAGCTTGTTTGAATCTACTTGGTGTGAAGGGTGCAAGCATGGAAT
CACCTGGAGCAAATTCCAGGCTCTTGGCCACCATCGTTGCAGGCTCTGTCTTAGCAGGAGAGCTCTCTCTCATGTCTGCA
CTCGCAGCAGGGCAGCTGGTCCAGAGCCATATGAAATACAACCGATCGAGTAAAGACTGTGCAAAGCTTGCAGCATCCTA
AGTTAAAACAATCCGTGCAGAACGCGTGATCTTATAAATTAAAATAAGAATCCCAGAGAGACAGAGAGATCCTAGGGAGA
GAAAGTGATCAGAGAGGGAGAAAGAGACAAGCGGTAAACTTGTTGCAATATCAGCTGGACAACCCAAGCGAGCTCATGTG
ATTTTTTTAACTGGTGGGTTTTGCATTCTCTATTCAGCAAGCTTGCAGTCTGAGGGAAAAGGACGGGGATGTAGCTAGTG
TCATTGATTTTCTTCCCCAAGGTCTGATGCAGCCCAACTTCTACTTGTTCTTGTTATCACTTGTTTTCATGTGATTAATC
TACCTCCTGTTTCTTTCCTGTTAGCTTTTGTGTCAAGATGACCACCGTTCTTGTCATTATTGTTGTTACTATATTATATA
ATTTCTCAGCTGCTTAGTTTTTATCTGTCTAAGATGATGTTTGTTCATTTGTGACATTATTTTAGTATATCATTTTTATT
TTAAGTAGTTTAAACTTTAAATAGCCTGC

>Cluster-13185.50849
GTGGAATGGATGGGGGAGAAGTGCTTCTCACAAAAATGGAAGAAGAACACAAATTTATGGAAATGAAGACTTCATTAAAC
AAATCGAATACCTGCATTAAGCTAACTCCTAGCAATAATAAAGCATGCTCCAGCTAACAGTCATTCTGAAGCACGCCCAT
ATGCTTATAAAAAATACATTTGAAAAACCAAGGCCACCAGTCATCGCTGCCACTCGTGCCCGAATCATATTTTACCAAAG
AGTCAGAGGCCATTGAGCAGTGAACCATTATCATGGATGAGAGAAGCGCTGAATGTAGCAGAATCTCCAGCCTTCTGGGC
ATAGTATCGCCGGTACATGGAATCAACCTTGGTCAGATAAAACGTCCCTGGAGCTAGTAAGCTCGTGTCTGAGCTCGTTA
CAAAATCTTTCCCCCCATAACGGTGCTCCATCAGCTTTAATGTTTCAAGAAATTTCTCCGGCGGAAAAACATGTCTTGAC
TCCAGCTTTCCAGAAACATCCAGCACACTAGCAATGTTTGATAAGCTAAAAGGATGTTGACCCTCCTGAAACCTAAATGA
AAACATTGTCGAAGACAGACCGCTGCCATATGAGAACATAACTACCCGTTTACCCTCCAGAGTGCTACCGTTGCTGTGAA
GAATAGATATAAATGCAGCATAAAGTGAAGCAGTGTACATGTTGCCAACTTGTTTTGGTAACAAAGTTGATGGTTGTACT
TTTGTATCATAAAGGCTTTTTGCTACCAGCTGAGATACCTTTTCAAGATCACGATTCTGATAACTTTCATCGCCAGACAA
AGATGAAAATGGCTCTAATTTTTCCATTGCATCCTTCCCAACAGAGCTGGCATTCCTCAGAAAGTCATTGAAGTACAGCC
GAGCAAAGCTTTTCTGAACAAGCTTATTGTATGGAGAATGGAATGCAAAATAATCCGTATCAGAAATGGAAAACTGTTTT
CCCTCCAATTTCTCGTACTTGCTACAAAAACGTCTGTAACAAGAATCAAGTGCCATGAGATAGCAAGTTTGTGAAAGCTT
CCCATCAACAACCGGGTATTCACTAGCAAGATTGGGTTTGTAGAAATCATAAACATGAGCCATGTGAGTCCCTCTAAACT
TGCTTTCGAATGCTATAGGAGCATTTGGTCCAATCAACATTGCAATGGCAGCAGCACCACCAGTCGGACGGGCTGGTCCT
TCTGCATAGACCGCACTGTCAGTGCAGACAACAAGACCATAGCGTCCATCCCAAGAGCTACTCTCCACCCAATTCACACA
GTTAAATAATGCTGCAGTTCCACCGTAGCATGCATTTGTTGAGTCAACTCCTTCAATGTCAGTATTCCCATGCTCCTCAA
AGATTTGCATCAGCCAAGTCTTAATGGATTTGCTCTTGTCGATGACAGTCTCGCTTCCTACTTCAAGGCGACCAATAAGT
CTTGGATCAACCCCATATTTCTTGAGAAGGGAAGTAACAACTGTCAAGCTCATCGAAATAACATCTTCCAACTCTGTACA
GAAAGCCATGCAATCCTGCCCAAGCCCAATAGTGTATTTGCCTTTACTTGCACCATCATGAGCTTCCAGGGCTTCCTGAT
CGACGCATGTGCGAGGAAAGTAGATATCCACGGCGAGAATCCCGACATCCTTCTGCTGCGACCCCATATCTACTTAGCCT
TTTGACTCAAAGAACCCTAGATCTGATTTTCTCTCTCTCTCTCTCTCTGCTACTGCTGCTGAGAAGAAGGAGAGAGAGCG
AGAGAGATCGAAAGAGAGAATCTCGTAAAAGCAGTAGCAGACGCACACGTATACAGTCGGAAGATGGAGAGGAGGGAAGG
CTAGAAATGCTGCAAAGAGCTCCTCCCGAC

>Cluster-13185.78959
CTATTGATCGGATATAGGCCCGATCAATTGGATAGTGCGTTTTGACGAAACACTGGATTTTGCTTTCATTGACTTCACTT
TGTGCATGCAATCAACGGTCCATCTAAAAATTAAAAATTACAACTCAATGGACCAAAATTTAGTCTTGTGAACACTCAAA
ACCTTACAAAAACACTATCTATATGCCAATTGCCAACACATTGAAAAGTACAAATTAGGCTTTTCTTTCCATATGCCTCC
CACCTTTTGGTAAGGCCGCAATATGAAATGAAGTGATCTATCACATGAAAATATGACAAGTACTTGGGCCACTAGTAGGA
CCCTTTCGAAACATGAACGATAAAAGCCGTCTTTTGAAAAGTGCTAGTAGGAATTCTTTTTCTATCTTTGAGCTTTCTTT
GGGATTTCATCCAAAGGGATCCTTTCATTAAGCAATGAAATGATGTGCTGCTCTAGCATCGGAAGACGTTGATCTTTGTT
GTAGCTATACATTACTTGAACCATCCTTGCTGTATTTAGTGAAGCCTGTACAAATGTTTGGGAGAAGGGATATGGCGAGA
GGGATTCCTTGTTGAGTTCCTTCCATGCATTGGATATCAAGTGTCTTACATGTCTTTGTGTGCTTTCGAGAGAAGCTGCA
TTTTCTTTCATATAGCATTCTAGATATGATCCATCGTATCCATCCTGGTTCTCATCCTTAGCACTTCCCAAATCATCCCA
CAACCGAAGAATCATTGCTGGGCAAGATATGAGCTTTGGTATACTGTCCACAAGATCCACGCTCTCTCTTGTGATCCCAT
TGCCCACAAGGAAAAACAAGTGTACCAACACAGTTGCCACTCCTGAACTAGTCACTCCATTTCTCAAGTACTCATCTGCC
TTTGGTAAATCTCCCTCTGCAAACCATTTTGCTTCTACAAGAAATGCATTGCACAGATCTCTCCACTTTTGCCTAAAGGA
GTTTATGGGATTCCATCCATGTTCCTTGAGTACCATATAAGCCAACTCATTGGTGACACCATGGAGGCCCATGAAGCATA
TTTTCATGTATGTTGGAAGTTGACTGATGTCAGAAGGGTCCCATCTGTTGATGGCTTCAGTAAATAGGACGAGTTCATCA
GGCTTCCCATAAACATCATAGATGTCATCAATTATGTAGACAAGGGCGATGGGTTTAGTAAGCTCAATCCTGTATTTGGA
GAACTTTGGATTTGGTAGAACTGCTAAGGACCACATGTACCATTTCAAAGGTTGATCTCTTGCAAACCTTAGATCTTGTG
ACAAACCCAAGTCTCTCCACCACTGTGTGACC

>Cluster-13185.62684
GTGGAATGGATGGGGGAGAAGTGCTTCTCACAAAAATGGAAGAAGAACACAAATTTATGGAAATGAAGACTTCATTAAAC
AAATCGAATACCTGCATTAAGCTAACTCCTAGCAATAATAAAGCATGCTCCAGCTAACAGTCATTCTGAAGCACGCCCAT
ATGCTTATAAAAAATACATTTGAAAAACCAAGGCCACCAGTCATCGCTGCCACTCGTGCCCGAATCATATTTTACCAAAG
AGTCAGAGGCCATTGAGCAGTGAACCATTATCATGGATGAGAGAAGCGCTGAATGTAGCAGAATCTCCAGCCTTCTGGGC
ATAGTATCGCCGGTACATGGAATCAACCTTGGTCAGATAAAACGTCCCTGGAGCTAGTAAGCTCGTGTCTGAGCTCGTTA
CAAAATCTTTCCCCCCATAACGGTGCTCCATCAGCTTTAATGTTTCAAGAAATTTCTCCGGCGGAAAAACATGTCTTGAC
TCCAGCTTTCCAGAAACATCCAGCACACTAGCAATGTTTGATAAGCTAAAAGGATGTTGACCCTCCTGAAACCTAAATGA
AAACATTGTCGAAGACAGACCGCTGCCATATGAGAACATAACTACCCGTTTACCCTCCAGAGTGCTACCGTTGCTGTGAA
GAATAGATATAAATGCAGCATAAAGTGAAGCAGTGTACATGTTGCCAACTTGTTTCGGTATCAAAGTAGAAGGTTGTACT
TTTGCACCATAAAGACTCTTAGCAACTAGCTGTGATACCTTTTCAAGATCACGACTCTGGTAGCTTTCATCACCGGACAA
GGATAAAAATTGCTCCAATTTTTCTGTTGCATCATTCTCAACAGAGCTGGCATTCCTCAAGAAGTCATTGAAGTACAGCC
GAGCAAAGCTTTTCTGAACAAGCTTGTTGTATGGAGAATGAAAAGCAAAATAATCTGCATCAGAAATTGAAAATTGTTTT
CCCTCCAATTTCTCAAACTTACTACAATAGCGTCTGTAACAAGAATCAAGTGCCATGAGATAGCAAGTTTGTGAAAGCTT
CCCATCAACAACCGGGTATTCACTAGCAAGATTGGGTTTGTAGAAATCATAAACATGAGCCATGTGAGTCCCTCTAAACT
TGCTTTCGAATGCTATAGGAGCATTTGGTCCAATAAGCATTGCAACGGCAGCTGCACCTCCAGTTGGACGGGCTGGTCCT
TCTGCATATACCGCACTGTCAGTGCATACAACAAGGCCATAGCGTCCATCCCAAGAGCTACTCTCCACCCAATTCACACA
ATTGAATAATGCTGCAGTTCCGCCATAGCATGCATTTGTTGAGTCAACTCCTTCAATGTCAGTATTCCCATGCTCCTCAA
AGATTTGCATTAGCCAAGTCTTAATGGATTTGCTTTTGTCTATAACTGTCTCGCTCCCTACTTCCAGACGACCAATAAGT
CTTGGATTGATCTCATATTTCTTGAGAAGAGATTTAACAACTGTCAAGCTCATTGAAATAACGTCTTCCAACTCTGTGCA
GAAGGCCATGCAATCCTGCCCAAGTCCAACAGTGTATTTCCCTTTACTTGCTCCATCATGAGCTTCCAGAGCTTCCTGAT
CAACGCAAGTAGGAGGGAAGTATATGTCCATGGCGAGAATCCCCACGTTCTTCTGCTGCGACTCCATCTCTGCTCTCTTC
GTCGGCCCACAAACCCTAGATCCAACGAAAGGAGCTGTCTTTCTCTCTCTCTCTCCTCGAAGAGCGAGAGACGATCGAAG
AAGAAGCAGAAGAAGCAGGTGGCCGTGAAGCAATTAGAACATGGAGAGGAGGGAAGCAGACAGGGGAGAAAATATAATAT
GGAGTTTGGTAACTTGGACTGAGTTTTGCTGTTTTTTACTTTTTTT
>Cluster-13185.59686
GACAAACACCTGCTGCAGCCATCCTCTATATCGTGGGTCGGAGCTCATAGAGGAGGATTTCCTTGGGGTAAGAAATGCTG
CACAAAGAAAGCTTTTCGATGAACTGGGCATTCCTGCTGAGGATTTACCAATCAATGAGTTCATCCCTTTGGGCCGCATG
CTATACAAGGCCCCATCCGATGGCAAGTGGGGGGAACACGAATTGGACTATTTGCTCTTCATTGTCCGAGATGTTGCATT
GCATCCAAACCCAGATGAAGTTGCCGATGTTATGTACGTTAATCGTGAACAGTTGAAAGAATTGCTGAGGAAAGCAGATG
CCGGCGAAGAGGGAGTCAAGCTGTCCCCCTGGTTCAGGCTGGTTGTTGATAATTTCCTGCTCAAGTGGTGGAACCATGTG
GAACAAGGAACTCTTCAGGAAGCTGCTGACATGACAACCATTCACAAGTTGATCTAGTGGAGTTTGCAATGGGAGGGCAG
TGAGTTTGAACCAATTCATTACTGAGAGCTGCACTTGTCACCATTTCCATCCCGCTAGGGGTTTATTCTCCATGGATGGT
GTAGGGTCTCCTTCAATTGCATTTTTTTTCCAGAACACTGTTAACAAAATAGAGCACTAAACTGAATTTTCATACCGATG
TTTGAGGTCTTGTTTGAGGTACGCATTCTTTTTTGAGTTTCTAAAGCATTCTCATTTGGTTGGATTGCAATCCAGATTTT
CGGTTTGTAGTTGATGTCCATCGAATGGCTTGGGGTCTCAAATTGAGCAATCAACCCCACATGGTAGGAGAAATAGTTTG
GATTTAACCTTTGATTATTTTCCTTGTTGATCTAAGTGGGGTTGCTGATGTGAACAGCAATCAAAATCATGGGTGGATTC
TTATGGTTCACAATGTCAAATGATCTAACATTGGTTTGGGATTCAATTTGGAAATCTTGGTCTACTTAAATCGTG

>Cluster-13185.74537
TTTTTTTTTTTTCCTTTTTTTTTGTTGTAAGAATTTCAATATATTAGTTGGTATTTACAATCATGCACTCCCACTAGGCC
AATAGAGTAGCATCAACTGCTCACTTGTCAAAATTGGGTCTTGGCCCAGGACAGAACTAAATCCATTGGGTAGGTCTAGG
TCTAATCATTCCAGCCCAACCCAAATACAGAACTAGTTAGATGAGCAGCAGATTCATGTGACTTCCAGCCACCAGTCCAA
GTTTTTGATAGGGAAGCAAAGGACTTATTAAATATGTATCTATCCTTCAATGAATCTGAAAGAAATAAACAGAGAGATAG
CATCAACTGTCTGTGTCATTAAAGGAATTAGACAGTTTTTGAGCATGGACCCTCATTTGTCTTGTAGCCAGCCAGTAGGT
ATCTTTCAAACCTACTGAATTACAAGGAACTCCTGCTAAAGGTAGTTGTCTCATTAACTATGGGACTACCAAATACTGAA
TACGGACGTGTGCAATGCATTAATGACTGTAAGATCATCAGTGGATACCACTTTGGAAATCAAAATCGATCAAAATTACT
GTTCCAACAGGGCTCATAATCTATAAATAAAGTCAGAAGTTATTCTCACCATCCCATTGGTTTAGCAGGCACCACCGGCC
TCGCAGATTAGTCCCGTTTGATGAAACACCAAAGGATACCCATGTCATCGAAAAAAGAAAAATGAAGAGTAGAAAAGAAA
AGGAAAAATGTCGTTTTCATTATGGGTACTCTCTTCTTAATTTTACGGCGTGCCTTTGAAGCCCCATTTTTTTCACCTGA
TTTTCTCACCTCCTAGCACGGAATCAAATACCATACGAAAGAGGAAAGTGATGGTTCTTTACAAACAGACCCTACAGCAG
AAATAACTGATTTTCCGGAGAATCAATCATCATTCGGAGGTCAATGGAATAAAGAATTGGGCCTCTATCTCCACTGATAT
AAAATCATTAGTGGGGCTCATTTTTCAAATCGAAATCCAACCAAAAAAAAAAAAGACTGCTCCCACCAATAGTAAATTCA
ACTATTGAATTGAATGTGACTTTTTTTCTATTTCAGTTTTTGCTCTGACTTTTGATTGGCTATTTGATTGAAAAAACATG
ATTAATCATTTTTTCCATATCAAACGGTCAAAACCAACGGCTAAGAATGCGGAGGAAACTTTTGCATGCATCCGTCACCT
TTTGGGAGTCTAATCCCAAATGCCATGGAAACTGTCAATTTGTAAGTTTGGAACTTATCCCATAAGGAATTTTGCTACCT
TAGGATTGTTATCCGATAATGAATTTTGGATAACCCTAGTTTAATCAAGAAAAACCCCCTATATACAAAAGACATTTATT
TTGAACGGTTCTGATTCTACAAATGTAATTCCACCATGAAGTTACAGTACTTTTTAAAGTTTGGATTTGGTGTGGACCAC
TCACAGTTTGCTATATCACTGCAGCTATGCATCTGAACAGGAGCTGCCCGCGGTGATCAACTCACAGTCACCGTGCGTAG
AGCCACTCAGAGGATCCTGATTATACACTTTAAGGAAGGATTTCTCTAGGTTATATTATAAGAGGATTTTTATTCCATTT
GCAATAATAGAATGGTCGGGATAATGTGGGGCCCATTGAAGATAAGGTAAACAGATGACTTATTAATTGAGGAAGTCCAC
TACAACATGGAGGAAATTCAGATTGACGTAGTCAATTGCATTGCACGGGCAAAATTTCTGCTAAAATAGCTAAGAAGTTT
GACAAAAGACTTTTAGACGCCAAAGTCAAATCTACTTTATGTGATTATATGCATAAAAGCTTTTTCAATGTAGAAAAAAA
AATATTTTTTAAGATTTTTACATATTAATCTTCTTCAAACTTAATTGTTTCAATTTCATTATCGAAATTTGGATAATATC
ACAAGAGTGACTCGACTATAATCAATATTTGTATTAAACATTTCTGCACTATATCCCAAATACCTTTTGCAATCAGCAAG
CGAATTTGATTTTTAAATGATACGAAAAATGACATTTTCTATAAAGTAAATACACAATGTGCGACCATTTTTCATGTTTT
ATCATTAGGAAAAAAAAACTCCCTAAGAACATGTATAAAAGCTATGGTATCATGTGACCATCTCATGATATTGGGAGATT
TATTAATTTTTATGACATACACGGTTCTCGTGATATTATATAATTTGGAGTAAAATAGTTTTTTTAAAAATATAGGTCAG
AGCTGATAGGCACTAGTGAAATTATTTGAATATCAATCATTAAATTGAAAAAATTGGATTTAAGGACGATTAATATGTCA
AGACCCCTTTACATTATTGTAATATTCTAAATTACATTACACACAAAGGGAAGAACACAGGGAAATATTTATTATGTGAG
GAAGTATTCCCTTTCCTCTTACAATTCAGGGTAGTCTTTCCTGCTAGGGATTCTGGAAATTTCTTTTGGAAACTAGATTA
TGAAAGTTCCTTTGGAAATTCATGTCCTTGATGCTAGCGGCCTTCAGATTTCTTTATCAGGGATACTTTCTTTAAGCAAG
GAGGTGATATGCTGCTCAAGAGCTGGAAGACGTTGATCATTGTCGTAGCTATACATGACTTGAACCATTCGAGTTGTGTT
TAGTGATGCCTCTATGAAAGTTGGTGAGAAGGGATATGGTGAGAGGCATTCCTTGTTGAGTTCCTTCCATGCATTAGAAA
TCATGTGTCTTACATGTCTTCTCGCACTTTCAAGAGAAGAAGTTGCATTTTCTTTCAGGTAGCACTCTACATATGATCCA
TCGTAACCTTTTTGGTTCTCATCCTTAGCACTTCCCAAATCATCCCACAACCGAAGAATCATTGCTGGGCAAGATATGAG
CTTTGGTATACTGTCCACAAGATCCACGCTCTCTCTTGTGATCCCATTGCCCACAAGGAAAAACAAGTGTACCAACACAG
TTGCCACTCCTGAACTAGTCACTCCATTTCTCAAGTACTCATCTGCCTTTGGTAAATCTCCCTCTGCAAACCATTTTGCT
TCTACAAGAAATGCATTGCACAGATCTCTCCACTTTTGCCTAAAGGAGTTTATGGGATTCCATCCATGTTCCTTGAGTAC
CATATAAGCCAACTCATTGGTGACACCATGGAGGCCCATGAAGCATATTTTCATGTATGTTGGAAGTTGACTGATGTCAG
AAGGGTCCCATCTGTTGATGGCTTCAGTAAATAGGACGAGTTCATCAGGCTTCCCATAAACATCATAGATGTCATCAATT
ATGTAGACAAGGGCGATGGGTTTAGTAAGCTCAATCCTGTATTTGGAGAACTTTGGATTTGGTAGAACTGCTAAGGACCA
CATGTACCATTTCAAAGGTTGATCTCTTGCAAACCTTAGATCTTGTGACAAACCCAAGTCTCTCCACCACTGTGTGACCT
CTTTGAGCTCACTTTGGTGCATGGATTGGACAATGTTGAACTCAAATATCGCCAATTCCTGTATGGCTTCCGTATTCCTA
TCAGTTTCCCGTAGATTGTTGAGATGGTTCTTGGTGTTGAACCTTGGCAAGCTCATGTGAAAAGGATTCTCCAAAGAATG
CCTCACTACTCTTGCCAGACATGGTTCCATGAATTTCACAGAAGCAATGAGATTCTTGGTAGCGAAGTCATTAGCTTCCT
CGATGATGTCCTCTCCTTTAACTGCGAGTTTTGAAGCTTCATACAAACTCATCATTCCCTTTATATCAGTGCTTAGTTGA
AGTTTAAATCTCCCCTCTTCGTCCATGAACCGTTTAAACACATCTTGAGATACATTGTGACCATGTTCTCTTAACAGACG
AAAGCTTAGTGCAACATCATATAAACTGCTAAGTGCACCATAATTTTCACAAAGTCCACATAGAAGTGATTCAATCTCTT
CCTGGAAGTGGTACTCGATCCCTAACCGTCGAAGATCATCAATCATAACCAATCGCTCAGATGGTTCTTTCAGATTTTGG
ACAATGGCCGTCACTTGATTTACTTTCTCCACATGCTCGATGCTTAACCCATCCGAGCTAAGGCTAGAAGATGTCGATAA
TTGATCTTGGGTGCTGCTTTGGCAACAGAATGTGGCTACTTGGAGGACACTGTTTTCAGCTTTTTCATGGTTTTGATCTT
CTTTCATACTGGATGGACACTTGGGTAGGGACAAAACCGTGGAGGCCACAGAGGACTGCATCTTTCTCTACCTTGAATCG
GGAAAGTAGTGAGGGCTGAAGATGGATAGAATGGCAGACCTGCTCTCCTTCAATTTGAAAAACAAGGACAAACTCACAAT
GGAGGGGCTTGTGGCCCTTGTCGTGACAGGTAGTATGAAAGCATTGTGCAATTTTCATGGAGAACGGGTTGTGTCAATGA
CCTGGATGAAAAGCACGGAAAACCATTTTTTAGGGTCCCAATCCTGGTCAAGTACTCGGT

>Cluster-13185.81023
CTAAAACGTAAAATTTTTTCGAGTCCTAATTGCGTGGAGAGGATGCTCTCATGCGGGAACTGCATTCGTCGCCACCACCG
CATTTCTCGTTACGCAAACGCTACTTTTTCCGAAAACGTTAAATGCTAATGACGGTAGCACCTCAACAAGGCTCTTTCTG
CACCACCGGTTTTGGTTTTACTTTTACTTTGACCGAGTAATGCCCATTTTAATCTCCTCGCACCAGCAGCGCACGTTAGC
CTCTCCAGTCTGCTCTCCCGCCGTGTCCTTGACAGACGTGTCGCGGCTCGGTCCTTTCCATCAAAGCCGTACTTGTCCAT
TCAAGGCCTCGTTTCCATTAAAGCGTAGGAAAACCGTTACAAACGATATACAGAAAGCGATACAAGTCTCCGCTTCCTAT
ATCTTCTCCTCATCTCCTCCTCTTCCGCGTACGACGAAGATGATGCTTCTGCTGCAGCAGCAATATCTGTTAGGAGGGAT
GCTTGCGTTTTTCCTAGGGTTTTTCTTCTTCTCCGGACTCAAAGGAAAGAAGAAGGAGAAGAGTTGTGATGCGAGCAGTG
AAAAGAAATCTGCAGAAGGAGAATGCAGTGGGAAAGATAGCGGCACTGATGTAGTCGTTGTTGGAGCAGGTGTGGCTGGT
GCAGCTCTTGCTTACACTCTCGGAAAGGATGGGCGCCGGGTGCATGTAATTGAAAGAGATTTGAGAGAGCCTGACAGAAT
TGTGGGGGAACTTTTGCAACCAGGTGGCTACCTTAAATTGGTTGAGTTGGGTCTTCAGGACTGTGTGGAGGAAATTGATG
CTCAACGTGTGCTTGGCTATGCTCTTTTCAAGGAGGAGAAAGATACTAGGGTCTCATATCCTTTGGAAAATTTCAAGGCA
GATGTGTCTGGGAGAAGCTTTCATAATGGGCGTTTCGTACAACGGATGCGGGAGAAAGCTGCATCCCTTCCTAATGTCAC
ATTAGTGCAGGGAACTGTAACATCCCTTCTTGAAGAAAATGGGTCAGTCAAAGGAGTACGGTACAAGACTAAGACTGGTG
AAGAATTAACGGCTTATGCGCCTCTCACAATTGTATGTGATGGTTGTTTCTCAAATTTGAGGCGTACCCTCTGCAATCCC
AAGGTTGAAAATCCATCTTGTTTTGTTGGTTTGGTTTTGGAGAACTGTCAACTTCCATATCCAAACCATGGGCATGTTAT
CTTGGCAGATCCTTCACCCATACTGTTTTATCCTATCAGTAGTACAGAGGTTCGCTGTTTGGTTGATGTACCTGGGGAAA
AAGTACCTTCTATAGCTAATGGTGAAATGGCGAACTACTTGAAGACTGTGGTGGCTCCTCAGATACCAAAGCAGCTGTAT
GATGCCTTCATATCTGCAATTGATAAAGGAAGCATAAGAACAATGCCAAACAAGAGCATGCCAGCTTCTCCCTATCCCAC
TCCAGGGGCTCTTCTTATGGGGGATGCATTCAATATGCGCCATCCTTTGACAGGTGGAGGTATGACTGTGGCGCTGTCTG
ATATTGTGGTGCTACGGGATCTTCTTAAGCCTCTACGTGATCTGAATGATGCATCTTCCCTCTGCAAATATTTGGAGTCC
TTTTACACCTTACGTAAGCCCGTGGCTTCTACAATTAATACCTTGGCAGGTGCACTATACAAAGTCTTCTGCGCCTCACC
TGATCAAGCAATGAAGGAAATGCGCCAAGCTTGTTTTGACTATCTAAGCCTTGGAGGTGTCTTTTCATCTGGGCCAGTGG
CTTTGCTATCTGGTCTCAATCCTCGCCCATTGAGCTTGGTTTGCCATTTTTTCGCTGTGGCTGTATATGGTGTTGGTCGT
CTACTATTCACATTTCCCTTTCCCAAGAGTCTGTGGATCGGAGCTAGATTGATTTCGGGTGCAGCCAGTATCATTTTCCC
CATAATAAAGGCAGAAGGAGTTAGGCAGATGTTTTTTCCGGCAACCATTCCCGCTTATTACCGAGCTCCTCCTCCTGAAA
AATGAAAATGGAATGGTATATCGAGGTTGCTATGGCTATGTTAATATGCAATTGTTTATATTAGTAATTTCCCGTAAAAG
TTTTACTGATTCAAATTTCAAAGAGGGTTCTGATGAGACCTATTTGGAAAGGATTTGTGTAGTATTTGGAAAGGATTTGT
GTAGTATATTGTTGATGACAATGACATTTATTGGGGCATAATTGGGTCATGTTGAATTACATTTTCTTCTATATTGTTGG
TGCCTCAAATTTTGGTACATGGTACAGCATGGAAATTAGGTTGGGAGTTGACAATCAAGTTTAAAGTGATCATTTCATGA
AATTTAAAATCCCTGCAGGTGGAGAAAATTTGAATCCGA

>Cluster-13185.52121
TAATATTCAAATCTACAAGTAGGTCCCACTGGTACCAATAGTTCACACTATTGTACTTGCTTTTACCACTTTTATCCACC
TGCTTTTGTGCCTGGTTGAACACTTCTAGTTGTTCTCATGGAAAGAAAATTCAATTGACTATTCATTCACCAAGACTAAT
TACAATCATAAAATAGAAGATAAGGTTGAGTGACATTTGAAACTAATAAGATGATACAAGACCATCAGTCCAGTGGGTCC
GCTCAGATGTTTCAAAATCTTCTACATTCAGATGATACCAACCCCATTAATCCACAGAAAGCGCCTAGTTGATGGATCGG
CGTGAGCGCGACATGAGAAATTAGCAACTCTCTGCTGGGTGTTTCACATGAGCTACAGAATTCGACCTCATCGGTGTTGG
AAATGAAGAATAATTGCAGAATTTCTGCTGGATCATATAGGGAAAGAAATTCAGACAAAATAGACAACATGAAATTTATA
CATTTACATGTGAAATTCCGGATCCTCAGGATTGAGGGGGGCTACAAAAATTAGCAATGCTTTTAAGAATAATAAAAAGA
ATATTTTAGCAAAAGAACTCCTTATTTTCTTCATTGAGGGGGTGTATCTCTCTCACTTCGTTCTTGTAATGACTCTGTGA
GTAAGATCAACAAGTGCCCGCCTAGAAATCCGAATATCCTCATCGTCACTTTCAGGGAAAGAATCAATTGCTGCAGCAGC
AAGAGTAGCATGTTTGGATGCAAGTTCCTTTGTCCTCTGTATCCCTTGGCTCTTTCCAAGGTAGTCAAGTGCAAGATCAA
TATCTGAAGGGTCGTCGAATCCTCGATCAACCAATCCACGTATTTGAGGGAATTCTTCAATGGCAAATAATACTGGAGCT
GTTATGATTCCATGGCGGATGTCAGATAAGGAACCCTTTCCAAGGGAAGCAGATGTGCCAGTGAAATCAAGTACATCATC
AATCAATTGATATGCCAATCCCAGATTTCGACCATAATCATAAGCAAGCATTGAAACTTCGGCCGTTTGCCCCGCAAGAA
GAGCAATTGCTTTGCAGCTGTTAGATATCAATGATGCTGTCTTATAGTATGTTTTCTGCAAGTAGTACTCCATGCTACAA
CGTTGATCAGACGTAGTTGTCATTTGCATTGTTTCACCAGTAACAAGATGCTCCACAACAGTAGCCAGTAATGACACAAC
CTGCCCATGAAGAGGGAATAGGGGCACCAAAATGCTCAGTATTTTTCAATGATGCCAGTGCAACACAAGCTCTGGAAAGC
AGAAAATCTCCCGCGAGTACAGAAATCTTGTTGCCCATTACAAAATTCAAAGAGCCAATACCACGTCTTGTATCTGCATC
ATCTAAGACATCATCATGAAGAAGGCTTGCAACATGAATCATTTCAGTGATTTCAGCAATACACTGCTGCCTTGCACGCG
TTTCCTTCAACATGCCATGAAGCACACTTTCAGCAGCTGATTCGGGTATGGGCATATTTAAAGCTGATGCCATCAACAAT
AGCACCGTGGGACGAAATCTCTTTCCTTCAACACCCATCTTGAAGAAATATTCAGCAGCCGATGCCAGCTTAGGTACCTC
AGCAACCACCATGGAACGTAATCTATTAGCTAGGGTTGAAAGTTCATCAGCAACAAGAGAAAATGGATCCAAAGGTTCCT
CAACCACAGAGCTTCTTTCTTGATGAATTTGATACCTTACATCATGGTAGGCATGCGAACCATAACAATAACTTCCTCTG
CCACCAAAAACCTTTGAGGCAACAGGGGAACCAGGAGAGAATTTCAGAGGCTTTTCACCAGAGAAAGAAGTGTAAGAACG
GCGGGCTAATAAGAAACCGAGATACCCATCTGCAATCTCTCCATAAAATCTCGTTTTCGAAGACAGATTTCTGAGAGCCC
ATCTGAGAGGCATCTTCCAAAGAAAAAGGGGAAATAGAAGGAAAAAGAGGAAGACCCAGATCGGGAATCGAGCAGCAGAA
AAGCAGTATCTAAGCACTACTTGTGAGAAAAATGAGAGAGGATGAGGTGTTTAGATAAAAGAAAAGATGGCTGCAGTCTA
AGTAAACATGTGTTTTTTTTTATGTTTACTTGAAGAAGACGAAGAAGAAGAAGCAGAAAGCTGAAGAGTTCGAAGGAGCC
TTGACTTTCCACACACAGAGAGAGAGAAAGAGAGAGAGAGTGTGTGTGTGGTCTTACAGGCGCGAAACTTTTTACTTGTT
GGGTGCTGATGATGACGAGGAGAGAGAGGAAAGCAGGTTAGTGGACGTGAGTGAATCGGACTCTCTTTGTTA

>Cluster-13185.109691
ATCTCCTTTTCAAAGTGATAGGCCAGTCCAAGTCGTTGGATCTCATCAATCATGATCATTTCTTCAACTGATCCCTTGGA
TGTGGTTAGCATCCTCTTCACTTTTTCCTTCAACTCTCCAACCTTGCTAGTCCATGCATCTAGTTTCTTGTGATCTTCGG
AGTAAGAAAGGAAGTAATCTCCCCAAACAGAAGGATGAAATGGTGATGGACGGTCAGCACCATTTTTGTTTGTATTTAGA
GGTGTGGGATGGAGGGCTGAAGCAAGAGGAGAGGAATTTAGGGAAGCCATACTGCTAGAATGTGTGTGTGTAAGGAAATC
TGATTTAAAATGTGT

>Cluster-13185.61228
AATTTAAAACAAAACAAAACAAAACCAGTCAACAGGCAAAATCCAATAAAAATATAAACATAAACTCCAAACTCTGCATT
ATTCAACTAAATTCAAATCAAGCCAAGCTAAAGAAAAGAAAAAAAGGAATACCTATGTATGTATACACTGTAGACGTTTT
TCACTGATTCTGCTGAACAAGCTTAGCAGCTTACCATTATTCTATTGCGATTCCTACACGAAACACTTGTAAGCTTTGGA
TATCAAATACATCAACAGGAATTCTACATAATCCTTTACCCTTCCAATGCAAAAAAAAGAAATAAAAAAGAACATTCATT
CCAACATTTTTTCCAGCCTCTTAGTTCTGTCTGTAAGCAATGTAATTTGCCAATGAAATCAACGGCATTGCCTTCTCCAA
ATCGAACCCCAAGAGTTGCTCTTTGGCCTGTTTGTTCAGCTCTTCTGCAAATTCTCTAGATTTCTCCAGACCCAACAGTT
TTGGATAGGTGACCTTATCTGCAACTAGATCCTTTCCAGCGGTCTTCCCCAATTCCTGTGATGATTTTGTAACATCAAGG
ATATCATCCACTACCTGAAACAGCAACCCAATACACCTCGCGAACTTCCTCAACCTCTCCACCTCCTCGTCTGATCCACC
GCCCAAGATCGCCCCAACGACGACTGATCCTTCCAACAGGACAGCAGTCTTGTGAACATGGATGAAT

>Cluster-13185.48656
AAAAAAAAAAAAAAAAATTACTTACAAGAGGAGAGGGACCAAAGAGAGATGCATGAACTTCAGGCTCTCCTGCCTTTCTT
GAAATTCTGACAAATCCATGTACATGTGCAATGCGTTTTTCGTGTATATTTAGTCAATACTAGCCTCCTTCATCTCCTCT
CTCTGTTTCTGTCAACATGGCTGCCACCCAATTCCTCTGCCAAAGCCTCTACCTTTCTTTCAAGAATGGGAAAAAACCCA
ACAATCTTTGCAAGAGGAGCAGTTTTTCTCCTCCTTCTGGACATGGGTCATGCTTGTTCAATCAAAAGTCCCAAAATCAA
AGATACCCAGTTGTCAGAGCTAGTGCTTCTGAATCAGCTGGAGGGAGAAAACAGGTGGAGCTTGTATATGATCTAGATGA
AAAGATTAACAGATTAGCAGATGAAGTTGATATCAATGCTGGCCTTCAAAGGCTCTCTCTGTTCTCACCTTGTAAGATTA
ATGTTTTCTTGAGAATAACCAGAAAGAGGGAAGATGGGTTTCATGATTTGGCTTCTTTGTTTCATGTTATAAGTTTGGGG
GATACAATTAAGTTTTCTTTGTCACCAACAAAAACCAGAGATCGTATGTCAACAAATGTGCCTGGAGTCCCACTTGATGA
GCGAAACTTGATAATTAAAGCACTTAATCTTTACAGAGAAAAGACTGGAAGCGACAACTTCTTTTGGATTCACCTTGACA
AGAAAGTTCCTACTGGTGCTGGTCTTGGCGGTGGAAGTAGTAATGCTGCAACTGCATTATGGGCAGCAAATCAATTCAAT
GGTGGTATTGCAACTGAGCAGGAGCTTCAAGAATGGTCTGCTGAAATTGGTTCGGACATTCCTTTCTTTTTCTCACATGG
AGCAGCATATTGTACCAGTAGAGGTGAGGTTGTTCAAGATATTCCACCACCAATACCCTTGGACCTGCCAATGGTTCTTA
TAAAACCACCTGAGGCATGCCCGACTGCTGAAGTTTACAAGCGGTTTCGGCTGGATCAAACTAGCTCAGTCAACCCTTTG
ACCTTGCTGGAGAAGATCAAACAAGCAGGGATTTCTCAAGATGTTTGTATCAATGATTTGGAGCCCCCTGCATTTGAAGT
CTTACCGTCTCTGAAACGGTTGAAACAAAGGATTCATGCCGCAGGTCGCGGACAATATGATGCGGTTTTTATGTCAGGAA
GTGGAAGCACTATTGTTGGACTCGGTTCTCCAGATCCTCCCCAGTTTATCTATGATGAAGATGACTACATGAATGTATTT
GTATCTGAGGCTCACTTTCTCACTCGGGAAGAGAACCAGTGGTACACAGAACCAGGCTCAACGTTCACTTCTTCTGACTC
ACCCGTCACCGACCGCTTGTCCATTTAAGTAATGTCTACTGTTGTTTTGATGGAATACAAAAAAATATTGGTTGGATGCC
CGTTTTCTTTTTTTTTTATGGATCCAAAGCAGATTTTTTCTGTGTGCGCTATTCCCCCTCTTTCAAGTTGGGTATAGATA
AGGGCCGGCATTTGTTCATGAGATAGAAATTGTTGGGTTGTGAATTTCTTACAGATAAATTTAAAATCTTCTAAGAGATC
ACTCTAAAAAAAT

>Cluster-13185.62505
GGCAAAGTCAGACACCCTTTATTCAAGAGTTTGAAAAATGAAGCTTTCAAAGAGGCTTCTAATTTTTATCACAGGGGAGT
TTCCATGCAGCCAACTCATGTTTGATGATATGACTAGGAAGCAAGATAAAGAACATCTGCTCTCCAGACATTGGGATGCT
TGATCTATAATAGTAATTAGGCCGCTAAGGTAGGTATCAAGTGGGGTCGGTTTCTCTGCATGTTCCTACCTTCCCCAAAC
AACCAAGAAGAAGTCATCGCGTGAAGCCTTCCATTATAGACCCAGACATATCCAACTTTGAAGCTGCAATTGCTAAGTTC
ACCAAGAGAGGGAAACCGGCTCAAGTCCATTGAAGTGACGAGGGGCATGCTGCCTTTTGAGAGTCATTGGCTTCCAAAGT
TACCTTGAGTTGTCGTTTGGCACCTAATGTTGCTAAGGAATGAATCCAAGAGAAATGAAACTATACCAGGTTAAATCGTC
ATAGCAAAATAATTACAAAGTCTGTGTGTGAGAGAGAGAGAGAAGTCCCATGTTTGACACCAGAAACCAAAAAATAAAAA
AGTTCAACTTGGAATCGGACTCTGCTGGGCTTAAGCAGAGTCCGAGTCTGAGTCAGCCTTTTAAAACCCTGCTCTGACCT
GTGTGACTGCTGGAAATTGAATTGAAGGACAATACAGCCCTTTCCGCAGAATTTTATAGGCATCAAGAATTCACCTCCCA
AAAAAAGGAAGAGGTGAAAAGATATTTATAAATATACATGAGATAGTCCAGACCCTCCAATCCGAGGGAGCTACAAAAGG
AATAAAGGCTTAAAGGAATAATAACCAGAACTGAGCAAAAGAATTCCTTATTACTTCATTGAGAGGGATGCTTATCTCAT
TTTGTTCTTGTAATGACTATCTGGGTAAGATCAACAAGCGCCCTCCTGGATAGTCGGACATCCTCGTCATCACTTTCAGG
AAAAGAATCAATTGCTTCCACAGCAAGGCTGGCATGTTCTGCTGCAAGTTCCCTTGTCCTCTGTATACCCTGGCTTCTTC
CGAGGTAGTCAAGGGCAAGATCAATATCTGATGGGTTGTCAAATCCCCGATCAACAAGTGCCCGTAGTTGAGGGAATTCT
TCAATGGCATATAATATAGGAGCTGTCAAGATACCATGGCGAATGTCAGACAAGGAACCCTTTCCAAGGGAAGCAGATGT
GCCAGTGAAATCAAGTACATCATCAATCAATTGATGCGCCAATCCCAGATTTCGACCATAATCATAAGCAAGCATTGAAA
CTTCGGCCGTTTGCCCCGCAAGAAGAGCAATTGCTTTGCAGCTGTTAGATATCAATGATGCTGTCTTATAGTATGTTTTC
TGCAAGTAGTACTCCATGCTACAACGTTGATCAGATGTAGGTGTCATTTGCATTGTTTCGCCAGTAACGAGATGCTCCAC
AACAGTTGCCAGCAATGACACAACCTCTGTGTTTTTCAATGATGCAAGAGCCACGCAAGCTCGGGAAAGCAGAAAATCTC
CTGCCAGTACAGCAAGCTTATTACCCATTACAAAATTCAAAGATCCAATCCCACGTCTTGTATCCGCATCATCTAGGACA
TCATCATGAAGTAGGCTCGCAACATGAATCATTTCAGTGATTTCAGCAATACACTGCTGCCTTGCACGTGTTTCTTTTGG
AATCCCATGCAGCACAGTGCCAGTAGTTGAATTGGGTATGGGCATATCCAAGGCTGATGCCATCAACAATAGCACCGTGG
GACGAAATCTCTTTCCTTCAACACCCATCTTGAAGAAATATTCAGCAGCCGATGCCAGCTTAGGTACCTCAGCAACCACC
ATAGATTGCAATCTATTAGCTAGGATCAAAAGCTCATCAGCAACAAGAGAAAATGGATCCAAAGGTTCCTCAACCACAGA
GCTTCTCTCTTGATGAATTTGATACCTGACATCATGGAAAGCATTTGAATGATAACAATGACTTTCTCTGCCATCAAAAA
CCTTTGAAGGAGGCTTTCTACAAGAAGAAGAAATGTAAGAATGTGTCATGGATAAGATTCCCAGATCCCCATCTGCAGTC
AATCCTCCTCTGTAAAATCTCGTTTTGGAACACAGATTTCTCATTGCCCATCTCAGTGGCATCTTCCAGGAAACAAGGGT
AAAACGGATGAAAAAGAGATGAACACAGATCAGGAAATCGAAATCGTAATCGTAATCGAAGAAAGATAAGGTAATATTTG
AAGAAGAAGAAGAGTAGTTTCAACTTTCAAGAAGCGGCTGCTGTTGCGAACAAGACTTTCCACGTACAGACGGTGCGCAA
GCGACTCTCTCTCTCTCTCTCTCTC

>Cluster-13185.61134
GGGAACTCTCAGGGGCTTTGCTCCTCTGTTCATATAGTTTAAACCATCCCACCCAACCCAACCTCCATATAAAAGAAAAG
AAATATCTACCTCTAGATAGATAGTAGTAAAGAGAGGAAAGAAAACCGATATACCTGATTTCAGCAGCTCTGCTAATGGC
TTCTTCGAGAAAGGATTTGGATCGGATCAAGGGCCCGTGGAGTCCTGAGGAAGACGACGCGCTGCAGAAGCTCGTGCAGA
AGCACGGCCCGAGGAACTGGTCGCTGATCAGCAAGTCGATCCCCGGACGGTCTGGAAAGTCGTGCCGGCTGAGGTGGTGC
AACCAGCTGTCGCCGCAGGTGGAGCACCGCCCCTTCACGCCCGAGGAAGATGAAACGATCGTGCGGGCCCACGCGAAGTT
TGGGAACAAGTGGGCGACCATCGCCCGCCTCCTCTCTGGCCGCACCGACAACGCCATAAAAAACCACTGGAACTCGACCT
TGAAGCGTAAGTGCTCGTCGTCAGCCTCAGACGACGCTGCCTCCGCAGCCGCCGGAGAGTTTCAGCCGTTGAAGCGAACC
GCCAGTGGCGGCGGCGGCTCTGGCAATATTCCCACCGTCTCTGGCCTCTGCCTCAGCCCTGGCAGCCCCTCCGGATCTGA
CGTCAGCGACTCCAGCCTCCCTTCTCCTATCATGGCTCCTCCTCCGCCACCGCCGCCACCTCCCGTCTCTCACATCTACC
GACCGGTCGCCAGGACCGGCGCGATCTTGCCGATGGAGGTGACATCGTCATCCGACGATCCGCCGACGTCTCTCAGCCTC
TCTCTCCCCGGCACTGCCGTCGACTCTGGCGACTCGTCGAATGCTGGCGGGTCCGGATCTACTCAATCCAACCCGAACCA
CCTACAATCGCTGCTACCTTCAGATCCTTCACCACCTCCGCCTCCGCAGCCGAATATCCGATTCTGCGATTTCGGATCTT
TCGGATCCGCTTCTCCACCCGAGAGGCCGCACTTCCCTTTCAGTCCTGAGTTTCTGTCGGTTATGCAGGAGATGATAAAG
AAAGAGGTGAGAAATTACATGTCCGGGCTCGAGCAGAACGGGATCTGTTTCTCGGCCGAGAGCGTGAGAAATGCTGCTGT
TAAACGGATGGGCATCGCCAAGATCGAGTGATGAAAAAAAGAGATCCAACTGTCGTGGCTGTTCTTGGAACTTTTCGTTT
CCATTACAAATAATTTCGAAGAAAACGTCCCTGTACAGAAAATGAGATCCGTGGAAAAGTTTGAGTTGGTGAATGAAGAA
TCCAAGGAGTAGTAGTTTTTAAAGTAGAGAAAGATCGAGGCAGGTGAAATGAAGGAGGACGAAGAAGAAATTGGTTTTGT
GAAATGATGAAGGAGATCGGAAGAAACAACGATTAAAAGAAAAATATGAGAAAAAAAAAAAAAGGAAAAAAGGGAGTAGG
AAAACTGCTCCGGGTTTATTGAAATTTCAATCAGGCATAGATTTAGGCTAACTGTAATGCTTCTTTACGTTTGATGTCGA
ACAACTTGTTCAGGACGTCCTCAACTACCTTATCTGGAGTCGAAGCACCTGAAGTTACCCCAATTGTGATGGGACCTTCT
GGTAAAAAGTTCTCTTTCTCAACCAGCTCTCCATGATTCAACTTGTAGCTTATTCTGTTTCCTGGTCCTACTCTCTTTTC
GCTATCGATCCAGTATGATGGAATTCCATAGAGCTCTGCAATCTCTTGTAGATGAGAGGTGTTACTGGAGTTCCATCCAC
CAACCACTAACATGAGATCTAGTTTCTCCTTCACCAACTTGTACATTGCATCTTGTCGCTCCTGTGTAGCATCGCAAATC
GTATTGAAACTAACGAAGTGATCATTGATGTTTTCTATCCCATACTTGCGCATCATTGTCTTCTCAACCAATTTACCAAT
TTCTTCAGTCTCTCCCTTGAGCATTGTAGTTTGATTTGCAATGCCAGCCTTTTCCAGATCAACGTCTGGATCAAACCCGC
TGGAAACTGCATATTTGAATTTCTCCATAAACTCTTCTTTCGTTGAACTAGATCCGTCAAGTTTACCTCCAAGAATGTAA
TCACATACATACATTGCCTCTGCCATGTTCTTAACAATAATATACTTCCCTGCAAAAGATGCAGTTGCAACTGTCTCTTC
ATGAGAATATTTACCATGAATTATTGAAGTGTACTCCCCCTTCTTGTGTTTCTCAACAGTGTTCCAGACCTTAGACACCC
ATGGGCAAGTAGTATCAACTATTTGTACGTTCTTTTCGCTCAAAGTCAACATCTCTTCCACAGCAGCTCCAAAAGCAGGT
AAAATCACAACATCATCCTTCTCAACAACATCAAATTGTTTCTTCCCATCCTCAATAGGAATATTCTTGACGTCCATCTC
TTCTAATCTCTTATTAACAGTTGGATTATGGATAATCTCGTTGGTAATCCAGATCTTCTCCTCCGGGAACTGCTTCCTTG
CCTCATACGCGATCTGGACCGCACGTTCAACACCCCAGCAGAATCCGTACGACTCCGCCAGCTTCACCGTTACGTTTCCC
CACGTATACTCGTTCCCGTTCTCCCTCAGCGTCTTTACCACATCGCTCGTGTACTCCTGATTCATCAGCTCCATCGTCTC
CTCCTTGTGTCCGAAACCCTTCCGATTGTAGTTCTTGCTTCGTGTCAGGTTCTTCCGAAACACCTTGGCGTCGAACTCGG
ACTCGACGGCGGAGTCGGTGCTGCTGCTGCAGCATCGGACGGTGGCGATCGGTTTCCCGGTCCCGGATCGGATCCCAAAC
GTAGCTTTTGAGAGGAGGAGGTCGGAGCGGTGGTAGGAGAGCGTGAATTGCAGAGCCGTCGCCATGGATGGAAATCAGAG
GAAGCCGGCGCACGTTAGCAGCGGGACGAAGAAGACGCCGTTGCAGATGTAAGTTGTGTGAGTGTGTTTTTGGAGAAGAT
GCGCATTTTATCTCGTAGCCATCCGTTTTTTCTACTACGAGCGCGCGTTTTGTCGTTTTCTGATGTCTGGTGCTGGTGTG
GGAAAATG

>Cluster-13185.85759
ATTCGGGAAAACTGTGATTCGTCGTACGTGTTTCATAACAGGTGCCACTTCTCAACGAAAATCATCATCATCAATCTCTG
TTTACAGAAGCTTTCATTTCAATTTCATACATTCATCAAAGATTCAACAACAAGCAAAAACAAGAAACAAGAAACACAAA
TCACAAGCACCAGAAACACTAGTTGTTTCTGCAAGCAATGAAATCTGTCAAAGCAACCAAAGGCATCGCCTTTTCCGGAT
CGAACTCAATCAGCTGCTCTTTCGCCTCCTTCCTCAGCTCCTCCGCCAGCTCCCTCGACCCCTCCAACCCCAACATCTTC
GGATAAGTCACCTTCTCCGCCGCAACGTCCTTCCCCGCCGTCTTCCCCAGCTCCGTCGACGACTTCGTCACGTCCAATAT
ATCATCCACCACCTGAAACAGCAGCCCTATACACCTCGCAAACCTCCTCAGCCGTCCTATCTCCTCCTCCGTCCCGCCGC
CCAGGATTCCCCCCGCCACCACCGCCCCCTCCAGCAGCGCAGCCGTCTTGTGCAAGTGAATATACTCCAGCCGCTCCAGA
CCCACTTCACCCGAACCCTCCGAGCACACGTCGACTATCTGCCCCGCCACCAGCCCGTCCCGTCCGGCAGCCCGAGCCAG
CTCTCCGACTGCCCGGGCCACGCGGTCGGGTGGCGCGCCGGGCGTCGCCGCAGCCACGTGCTCGAAGGCGAGGAGCAGCA
TGACGTCGCCGGAGAGGACGGCGGCGGTCTCGCCGAAGGCCTTGTGGGCGGTGGGCTTCCCGCGGCGGAGGTCGTCGTCG
TCCATGTAGGGGAGGTCGTCGTGCATCAGCGACATGGTGTGGATCATCTCCGCCGCGCAGGCGGAGGGCATGGCCGTGGC
CTCGTTGCCGCCGACGAGCTCGCAGGCTGCGATGCAGAGGAGTGGCCTTACGCGCTTGCCGCCGGCGAAGATGGAGTAGC
GCATGGGCTCATACAGGGCCTCCGGCGAGCGGAGGGGGACGGCCTCTTCTAAGGCCCTGTTGACGGAATTGCCCTTCTGG
AGCATGTAGGTTTTGAGATCAAAGGGAGGGGTAGTTTCGGAATAGGAAGAATCATTTTCCTTTAATCCTTCCATCACATG
TGCTTTTGCTGCAGTGAAGAAAGGGGTCTTTAGTGCCCTTTTCTTTACTATAATCCCTGGCACAAACTTGGGCTGATTGA
GTTGTGTTGGTAATCTCCCTCTCCATTGATTGAAGATGGAATGGGCTGGAGATTTCACCTCCTTTGCATGAGTAAATGTG
GAGCAGGTTTGAGGAACCAGGGTACAAGCTAGATGCACTGAAGAACCCATTTACAATCTTTGACTCTCTTTTTTTTCAGA
TGGATGAAATGGCATGGGTGCAGGACTTTCTATGTGTAGGGGTGCGTCATTTTCGCCTTTCTCTAGAAGAGTGTCAGTGT
ATATTTTTAAACATCCTTTTTTTTTCTCTCTTTCCATGTGTTTTCCATGTTTGAAGTTGTTATCAAGTTGGATTTTTAGA
CGGTTGAGTGGGTGAGGATGAAGATGCGATTGAGATTTAG

>Cluster-13185.29748
TGAGATGAATGAATTTTTTACAATAACCATAAAAATAAAATTTCTTTTTTTTTTTTTTTTTTTGAAAAGGCTAAATTACT
ACTCTTTATTTCCCTTAACTGAACATTATTGTTGAGGACATTTCAAACTATAAGAAAAACACTGAAATCAGCCATGTCAT
ACACATGATGGCATATCATAAACATGTAAATGAACAAACCATAACAACTAAAAATATCAGGGAAAAATTTATAGTTGTGA
TCTCCAATCTATTCCATTCCTTTGTAGAGTCTCTGCTTCCCTTTGAACTCTCTACTTTTGCCTCTTGTAGATCTTGCCCA
AGAAGGACTTCAGCACCTCTTGCATTGCTTTACTAGGTTGGGCTTCAATGGACAAGATGAGCTGTGCATAACTCTCTCGC
TCATACTCCAAAAATACATTCTGGAGACCAAGTTCGTTGTAAAGAGCCTTCACTTTGGCTACCTTTTCTGAATCTGTGTT
TCCATAGTTCTCATATAGTATCTTCTTTTGGTGCTCGTTGGCCCTTTCAAGAGCTTTCACAACCAACCAAGAGCACTTGT
AATCTTCAATATCAGTTCCGATCTTGCCAATTACTTCAGGATCACCATAGCAATCCAAATAATCATCCTGAACTTGAAAG
TAAACTCCCATTTCAATGAGAATGTTCTTCACATCAAGGTGTTTGTCCAAGCTCTCACCCATCAGAAGCAAAGCACATGC
GACTGGAAGATAAAATGAATAGAAGGCAGTTTTGTACGTTACAATGCGCCGATAAACTGGCAAGCTGTATTTGTTCAGAT
TATGTTCTTTATCAAGAGTGGTGATCAGATCAAGCATTTGTCCTTGAGTTGTCTGGAACTCAACCTCATTGAACAAATCA
AGGAGATCAGCATAGTATGGCCTTCCCTTGAATTGTTTATTGAGCATTCTAGGAATGTGGTTACGAAGTACAATACCGTC
ATTCACAGCAATCATACCAACCTTTGGTATTCTGAACCAACAAGGCTGGCCACGCCTTGTATGAGAATCGTCCATAATAT
CATCAAGGACCAAGAAATAAGCTTGAAGCCATTCGATGCACCAACCGAGAACAGATGCATCAAAGTATTCTTCTGCTGTC
AGTTCCTTTCCACCATTAAGCAATTGGTAGCTATCAATCACAGACAACCCGCGGTTCAGCTTCCCTCCTGGTACATTATA
ATCCAGCATTCGATCGACCCAATTCTTGGAATCTTCGGTGAAATCGAAAGCTGGGTCTTGGAGGAGGTCGGCCTTTAGGC
GATCGTACACCCCCAGAAACGCCGAACGCCGATCTTCTGCCTTTCCATTTGGCGCCGCAGCCATCGATTACAAATAAAGA
AGACGAAGACAATCGCTTTTAGCAGAGAAGAGAAACGATGGATCGAGAGAGAAGCAGGATTCGATTTGAAGCAGAGTCTG
ATGCTCTATTTATAGGCCGTATAAATGGTACGGACAGAGAGAAAAATTACGCAAAGTGCCATCGTATATATAACCTTGTA
CAGCTGGATTAATTCATGAATAAGCCATTTCTAATATATTTGTTA

>Cluster-13185.98748
TTTTTTTTTTTTGGACACCACATGGCATCTTGTCCCTTGACATTTACAAATGCCATGTTTATTAAGAGGAATTCTAAAAT
TCTAGCCACCTAAAGGGTCTTAAGTAATCTTTGGAATTCCTTGTGTCCCAACTCCTTTGATTTTTGGTGAAATTTCTAAA
TGCTCAAGTACAAATGAGCATTTAGGAATTCAACTATGTTTGAAAATTTTAAAATTATCTAAACAAGAATTCCATGATTG
TCAGTAAAGAAATATGACCTTAATCTTATTCCATTCCATCCCTCATGCAAAATGAATAATAAAGAAAAATGAGAGTACTT
TTTATTTTTAGTATCTTTACTTTTGACTCCCTCTTGTTTCATTTTCTCTCGATTTGAAATAAATGAATAAAATTAAGCTT
GGAAGAAGTTTAGCAAGAAAGGGCCCTGAAATGCTTTCAAGATTTTACTAGGGATAAAGATAGATCCTCTGAAAATATCT
GATTTCTATTACTGGAAATTAGTTTAAGTTCTATCAATTTTCAAGGACAAAATTTTCTTGACCTCCATTTCTATTTTAGA
GCATTCAACAAAAGATAGTACTTTTTTTAAAAAGCTTGTCGAAACTTTAAAGGCTCTTTCAGATACACAGGCTCTTTCAG
ATACAGCCAAGAAATTAAGGTTGGAGAAATCATTAAGAAAAGACCTTACATTTTTATTTCTTTTGCAAAAGTGATTTATT
GAGAGAAAAGATCGGGCTAGGCAAAAGGATACCCCAAAGAATAAATGCAATAGCCAAGAAAGACCTTACTTATTGATGTT
AAAAAAATGCACCAACATACCTTAGCACTTCCCAAATCATCCCACAACCGAAGAATCATTGCTGGGCAAGATATGAGCTT
TGGTATACTGTCCACAAGATCCACGCTCTCTCTTGTGATCCCATTGCCCACAAGGAAAAACAAGTGTACCAACACAGTTG
CCACTCCTGAACTAGTCACTCCATTTCTCAGGTATTCATCTGCTTTTGGTGAATCTCCCTCAGCAAACCATTTTGCTTCT
ACAAGAAATGCATTGCACAGGTCTCTCCACGTTTTCTTAAGGGAGTTTATCGGATTCCATCCATGTTCCTTAAGGACCAT
GTATGCAATCTCATTGGTGATGTTATGGAGAGCCATGAAACATAGCTTCATGTTTCTTGGAAGTTGATTGATGTCGGAAG
GGTCCCATCTATTGACAGCTTCAGTAAATACGACGAGTTCATCAAGTGTCCCATAAACATCATAGATGTCATCAATTATG
TAGACAAGAGCAATGGGTTTAGTAAGCTCAATCCTATATCTCGAGAATTTAGGATTTGGTAGAACAGCTAAGGGCCACAT
GTACCATTTTAATGGTTGGTCTCTTGCAAATCTTAGTTCTTGTGACAGACCCAAGTCTCCCCACCACTCTGTCACTTCTT
TGAGCTCACTTTGGTGCATGGATTG

>Cluster-13185.57159
GGGGAGGTTTGTTTTTACTCAGATGGACCACCATGTGGGCCCCACTATGGGTGAACACCATGCACGAGGTGTGCATATAG
GATTTTATATATATCTTGGATCTTCTCTATTTCTCATGTGTTTCTCTGTTGTGTATTTTATTTTCAGAAGCTCACTCCGT
GAATCAGGGTATATAATCCGTATGTTTATCATTTCCTGCTTCAAATTATATCACCAATACCATGTTCTAAACAATAATTT
ACCCCCAAAAAGTTCATTTAAACGATGAGGGAAAAAGCACCCATGCATATAATTCGACTAAACTTACAACAGCCAACACA
CTCCTGGTTGAGTGGTGTTGGCATCTTATAAGTTCCACATATATGCCCCGGGAAGGATCGCTAGTTACTCAAGTTAAAGT
ACCACTTGTACTCTAGGAGCCCAACTAGTAAAAAAGAAATAAAATACTTACAGCAAATGAACAGTATAGAGCATCCACGA
CTGAAAAGTTTCTGCCTTTCTATTCTCTTGTTATATATCATCGAGTCTACTTCAATCAATAGGTTGAAACTTCCATCTGA
TTGAAGAAGAGGCCAGTTGGGCCATCATCAGGAGTCAATGCCAGCATCACAGGACCTTTAGCGCCTTCTTCAACAGTCAA
TATCCCAGTATTGAAGTTGATGTCGGTTTTCACAAAGCCCGGACTGTTACAGTTAATGCGGAAGGTAGGAAATTTCTTGG
CTAGAATCCTTGTATAGGCATTCAGAGCAGCTTTGGAGACACAATATGCAGATAAAAAAGTAGGCCACCCTTTGGGTTCC
AACAAATCCTCCTTGAAGTCCTTGAGGAACCATTGCAAAACCTCATCAACTTTCTCTTCTGTGAGGCCATCCGCGGCACC
AAGCACTTCTTTAGCCGTTTCATTGGAGAGAAACTTTAGCCGCCCCATTTCAGAGGAAACATTCACTATCCTTGCTGAAT
TAGACAATAGAAGAAGTGGGATAAGTGCTTCAGTTACTTCTTTGCATCCATAATAGTTTATAGCTATACATTCTTCTGCC
TTTTCATAAGTTTGCCGCATTACTCCCTTCAGTAAGCCAGCTTTCTCTTCTCCTAGTGCATCAGCCCCAAGATTCAAGGC
CCTTAAAGCGTCGCCGTCTGCAATCAATCCTGCAACTCCTGCATTATTTACCAAGATATCAAGCTTCCCAAATTGAGTTT
TGATGAAATCTGCCATAGAAGCAATGCTAACAGAGTCCTTCACATCCAGCTGATGAAAGACCACATTAGAGAGACCAGAT
TCTTTGAGCTGTCTAACAGCTTCAAGACCCCTCTTCTCATCCCTAGCTGTTAGCATGACTAAGATGCCATTGGAAGCCAG
TTGTCTACAGATCCCAAGTCCAATACCCTTATTAGCCCCAGTAACAACTGCACACCTGTTTGCAACTGGATGGGATGTGG
TCTGTCCTTCCATTTCTGAAGCCATATGCAGAAAAAGCTGCGTAGGGAGAGGTTGAAACAAAAGATGGAGTTCTATGGGA
ACTGCGTTGGGAGAGATGGTCAGAGGTATATTCTCATTGCAAGAGCCGGGCTCACAAGTTACAGTCTTGAACACAAAATA
TCATGGTTGCCCC

>Cluster-13185.68353
GGGGGCCACCTTTTCTTTTAAGACACTAACATCAATGCCATCTTTTCATCTTTATTCCAGGATGATGAAAATATATTTTA
TATACATAGAACCAGGGAATCTATCCACTTGTACCATATATTTCTTGATATAGGAATGAATGAAGGGTTGCACTTGTGCA
GGGAAGCATCTTCTTGTGGAGCTTATCATCCTCCTCTCTTGGCTTACTTAGAAGCTTTGCCTCCATCATATGGCCATATA
GGCCACGAGATAATACTCCAAAATCAAAACAAAGATGGATCCTTGTTCCAATCGCCTTCTGCAACAGCTTATGCTTTCAT
GGTTACGGGAAACGAAGGTTTTAAGCTCTACTTGGAATCTATGGTTCAAAGATGCGGGCATGGAGGAGTTCCACCCTTTT
ATCCCATCGATGAAGAACTTATAAAGCTGAGCATCGTGGATCGACTGGAAAGATTGGGCTTGTCAGAGCACTTCTCAGGG
GAAATAGAGGATGTTTTGTTCCATGTTTATATGAATTGGACAGTACAAGAGGAAGAGGAGGACAAGAAAGAGCGTAGCAC
TCTGGTGCCAATTCATTTGTATAAAGATTCTCTAGCATTTCGACTGCTGAGAATGCATGGATATCGTGTATCCCCTCGAA
GGTTTTGTTGGTTCCTGCAACATGAGGACATAACATCATATATTGAAGAAAACTATAATTGCTTGTTGAGCACCTTGTTA
AATGTTTACAGAGCAACAGAGGTGACGTTCTTAGGAGAGAATGAACTCGAGGAAGCCAGGTCTTTCTCAAGAAAATTACT
AGAGAGGGGACTGACCATGAAAACTGCAAAGGATAGTGTTGTGACATTCAATATTCAAAGAGAGATTGAGCGTCAGCTGG
CACTCCCATGGCTTGCACGTTTGGACCATCTAGAGCATAGAGATAGCATCGAAGGAAGCAAGAGCAACGATTATCTATGG
ATGGGCAAGGCCTGCCATTACAGGATATCATGCCTAAATGACGACAAACTGCTTCAACTTGCAATGGAAAACTACACGCT
TCGACAGTCCATTTTCAAGAACGAGCTCGAGGAGGTCACAAGGTGGAGCAGGGACTCCGGTTTGAGAGAGATTGGATTTG
GTCGCGAGAAAACCACCTACTGTTACTTGTCTGTTGCCTCTAATGCATACCACCCTACACTCTCTGATGTGAGGATGTTG
GTCTGCAAGAGTGCAATCCTTGTTACAGTTGCCGATGATTTCTTTGATATGGAAGGCTCGTTGGATGAATTGAACACCCT
CACTGAAGCAGTTGGAAGATGGGACGGGGATGGACTATCCGGTCACAGCAAAGTTATCTTTGATGCCCTTGATGAACTTG
TTGATAATACTATCAAAATGTTGTTTGATCGCCATCGGGTTGATACAACGAAGATTGTTCGAGAGCTGTGGTATGAAACC
TTTGTATCATGGCTCAAGGAAGCAAAGTGGAGCAGAAGACGATATGCTCCATCTATTGATGAATATATCCAAACAAGTGT
GATATCTATTGCAGTTCATACAATGATTCTTCCGGCATGCTACTTGATAAACCCAGGACTAGCCATGCACCGAATGAGCC
ACTCGAAGACGGATGTGATTACGAGACTGCTCATGATTTCAGCACGTCTTCTGAATGACATGCAGAGCTATGAGAAGGAA
AAAGAAGATGGGAAGCTTAATCTCGTCCTTCTATACTTGAAGGAGAATCTAGAGCTGGACATTGAAAATGCAACTGATTG
CATAGGAAAGATTCTTGACAAGCAGAAAAAGGAGTTCCTTAAAATGACTTTAGAGGATGGAATTACCGGTGCGCCAAAAC
AATGGAGACAATTACATTTGTGTGGTTTAAAAGCATTCCAAATGTTCTATAACTCCAATAATGGATTCGATTCACCAACC
GCATTGATTAACCACATCAACAAAGCGTTTTATGAGCCTTTAGTGACGGACACATGGAAAACAACCCCACAACAGACTCT
CCAACCTCACCCTGGATCAAAGAATTGCAATTCATTAGTAAGAGCTCACATTGGTAAAAGCTTTCAAGATCATGGTAGGA
GAAGGCTTCTGTATTATTCAAACATTGAGACATCTGGAATGCGAGTGTTAAAAGACCGCGTCTTCCCTCTTAGGTTTCCA
ATTGTACGTCATTCTCATAAGTTTTACACCAGGGTTCTAATGCCTACTAGTGTAACTAAACCCTTGCTCTGGCGATAAGG
TATGTGTATTTTCTTTCCTAGAGACAAGTGAATTTTATGTTAGTGTTGCATACGTTCATGGTCATTGCGCTTACTTAAGA
TCAAAGTATCACATGGTTGTGGTGTCTCAGATGGCTTTCAAATGATCTTGTTACTGCAACACGTGTATTGTTTTTTTTTA
TTTGGTAAATAAAAGTGTAATGTTATTACAATTAATGGAAGTATAGTCTCTTCTGTTAAAAA

>Cluster-13185.60151
AGACACTTGAAAGTCTGATCCCATATTTCCCAGCAGACGAATATTACTTGTGGTGTGTTTCTTCCTCATCTCCCCAATCT
CTCTCAAACCTCTGCTTTCAATGGCGATGGCTTTCATGTCTCTAATCCCCACCCAAACCCGCTCTAATTCCCTCTCCTTT
CCTTCGTCCCCCATCTTCTTCTCCTCTCAATCTCCCTCTCATCGTCTCCTCCCTCGCCCCATCAACCCTTCTTCTTCTTC
TCCTCCTCCTTCCATCTCAATCCGAGCCTCCATCTCTCCAAACCCTCCAAGAGCTGCAACCACCGCTTTTGATCTCCAGA
AAGATGTCGCCCTCGAAAGATCAGCTCCTTCTCTGCCTTTTCGGATCGGACACGGCTTCGACCTTCACAGGCTCGAGCCA
GGGTACCCTCTCATCATCGGAGGCATTAATATTCCTCATGACAGGGGCTGCGAAGCTCATTCAGATGGTGATGTCTTACT
TCACTGTGTGGTGGATGCGATCTTGGGGGCGTTGGGGCTTCCAGATATCGGGCAGATTTTTCCGGACACCGACCCCAAAT
GGAAGGGGGCTGCTTCGTCCGTCTTCATGAAAGAAGCGGTTAGGCTCATGCATGAAGCAGGCTATGAGCTTGGAAACTTG
GATGCTACTCTGATTCTGCAAAGACCGAAATTGAGCCCGCACAAGGAGTCCATCAGGGCAAACCTATGTGAGCTTCTTGG
AGCAGACCCATCCGTCGTTAACCTCAAAGCAAAAACTCATGAGAAGGTTGATAGCCTTGGAGAAAACCGAAGCATTGCAG
CACATACTGTTGTTCTTCTGATGAGGAAGTGATCAACTTTCCCAGGCACTCTTGCAGCTACAGGGAAGGATTTTGTTGTT
GGGATTGTGACCCTCAAAGTTTGGTTAAAGCTCTCTGTATATCTTTCGATAAAACACATATATTTATACAAACTTTTTTG
GTCGACAGTGACAGAACTATGTTCAAGCAGCAGCAATGTGCTCATGCAATACAACAGGGCTTATGGTTTGCTCGTCCTTA
TTGGATGGTTGGAGTGTGGACACCTTCCTAATTGGAGTGTGGACACCTTCCTAGTTTGAATGTTCACCAATGGACCAAAA
AGAAGGTAGTTGGGGTAAAAAATGCAGCAAACATTTGTAAAAAGGGGCTGGGGAGGACATATCTCATAAAACGTGCAGTC
CAATCTGTCATTGTAGGCTCTAGTTGCAGCATCGGTTGCATGATAATACCAGACAAAACTGGATTATTGAAGGACTAACT
CCTTTTGGTTGCCATTGAATGTCCGAGTTTTCGGTACATGGATTTGTTTGGGACCCA

>Cluster-13185.59980
TTTTTTTTAATTTTCAAAAGTTTGGTTGGCTATTAGTACTTGCTGTTGATGAGCCTATGACCAAGTTTAGAGAAAGTCTC
ACACTCTATGCAAATGCACATGTGTATGCACACTTGTGCGACAGACCACACAGGCTGGCTATCTTGTTCTAACCATTGGA
TGTTTCAGGTCCAAACATGCTTAACAGGGGGGGCAAAAAACTCTGGTATAATTCAGGTTTCAAACATTAAAGGGAGATAT
GGCACAAAATCAAGACAACAGGATCCGGCAACATTTCATCTCTGTTATCTCAATCATCTATGTTCGTTTTCGTTTTTTCC
TTCTTTAGATATAAGTAATCATGTAGCGGATGGGCCTTATTGTTGTCATTTGCAACGCTCTTCAAACTTCAAAGAGTCAT
TCCATCCAGCATTGGTTTTGGTGCTGTTGAATTTTCATCTCATTCCAAAGTTCTTATGTTGAGCATTTGAGAATCAAAAG
TGCCAAGCCCCATCATCAGTACCATTCAAGAAAAAAGACATGTCCACTACTAAGCTAACTTATCCATGAGGTGGGCCTGC
ATGAGCTATATACATTCAGCTGGAGTGGTATACCCACCTGTTTGTTTAATATTAGGGCCCACCTAATGAACTGGACCAGG
TTTATGTTGAAGAAGACTGTTGATTAACAAAAACAAAAACCATCAACCAGATGCAGGGGCACGGATCATACACCATTCTG
CATGCGGCTGGATCCACACTAATGCATTGGCAAATCAACGGTCAGTTAAATGTCCTATGATTATTTAAAATCTGAAGGCT
CAATGAAACTATGTTCTTATCTATGGAGTTTAGGTATATTCTATGCTCTATGAATGAGGCGGAACAGGGGCTTCGCAATA
TTTAAAACCTACACTAATACAGCTGATAATTTTTTCATTTAAACACCCACACATTTGGCGAAAATCTGCTTGCCTGCAAT
GGTTACTATCAAGTGGAGCTCAGAAGTATGTTTTCTCTGAATAGTCTTATTTTCTCAATGAATCAAAAAGGACAAATACA
TACCTATCAGGGTATCAATTTCCCAATCATGTATAAGGAAGAACTGATAATGCATTAGAGCTTTGCACAGTGCAGCTCAC
ACAGAGAATTTTCCCTTACTTAATTTCCTGCTGTGTACAGTTTTATATGCTTCTGGTGTTGAGGACAATGTAAGATATCT
ATGTATACTGGATGGAGCTTCGTCACTAAATACACCTCTCTTCCACTAGCATTCATCAAATGGGGAATACTGGATCTACT
CATCAGCTGGTGGATCTGCCCAGCGGCCATGGTCTTTAATCAGCTGAATCAATGCATTGGTGGCATGTGCCATCTCAATC
CCTCGCTTCACCACAGTCTTCCCAACGTAGAGGTCAATCTTTCCTGGAGCACCTCCAACATACCCAAAATCTGCATCTGC
CATCTCTCCTGGCCCATTAACAATGCAACCCATGATTGCAATCGAAACACCAGGCAAATGGGCTGTCTTCTCCCTTATCT
CAGCACTCACTTCTTGGAGGTCAAACAGTGTACGACCACAGGATGGGCATGAAACATACTCCGTTTTTGTATTTCGCATT
CTGCAACCTTGGAGCAAATTGAAGGATGTGTTCCTCAGAAAATCAAAGTCCTGATCAGGAGCCTCCAAGAATAAGCCATC
TCCAAGGCCATCGACCAGAAGGGCTCCCACATTGCTTCCAGCACCAATCACTAGATCATCTCTGTGTATCCCTTCAGGAA
ACTGCATGTGGTGAATTACAGGGAAGTTCAGAGAATTGTCTGACAGATACTCAAACAGCCTCCTTGCTGAATGTACTCTG
CTGTTTTTCTCTTCAGAAAATGGTAGATTGTGTAGAAGCATTGTTATTTCCACATCTTTAAGTATATCCAGCTCCTCATA
GGGTTCATCACCACGAACAGATACTGCCAGGCGGGTGCCATCTGGTAAAAGTTTGTGGGCACCGCTTGCCAGTTCCTTAA
GATTCACTAGGACCATGGCATTAGGTAAGGGCTTCGTAAGCTGCTCTGACAATGGAGTCAAAACTCCCATGCTTATATCT
ATCAGCCTTTTGAGTGCAAGCCTAGCATCAGTGTTTTCTACTGGAGGAAGCTTTCTCACAAGAATTGAATCAACTGTTGC
CAGATCCTTAAATGGCATGCCAACAACAAGTTTCGCTGCAAGTGATTTATAGAGGAGTTCGGGTGTCTTCAACTGATCTA
CAGAGACAGACATAAGGACAGAACCATCGCGGTGCAAGACTCCTCGGTAGTCTACCTCTTCACCCTCTTTCTGAATTGGT
AATTGACCAGTTCTACGCTCAAAATCAAAATAACGTCTGTGTTTTTCTTCAAATGGTACCACCCCCTTCTGAAGCTTTGA
AGCTTGCATGCCAAGGTTGGCTAGTCTTCTGCAAGGATCTATCTCTTCCTCTGGTGGTTCTGTGAGGGAAACACGGATTG
TATCCCCCAAACCATCCTGAAGAAGGGTTCCAATGCCAATTGCAGATTTCATCCGTCCATCCTCACCTTCACCAGCTTCA
GTGACTCCTAAGTGTAGAGGATAGTCCCAACCCAGAACAAACATTTCTGCAACCAGTAAGCGGTATGCTTGAACCATGAC
AACTGGGTTGCTTGCTTTCATTGAGAAGACAAAGTTGTGAAAGTCCAACTTGCGGCAAATCCTTGCAAACTCAAAGGCAG
ATTCAACCATCCCCCTAGGAGAATCCCCATAGTAGCTCATAATCCTGTCAGAAAGACTTCCATGATTTGTTCCAATGCGC
ATTGCTCTTCCGTACTTTTTACATTTCTCAACCAAGGGAGAGAAAACCTGCTCAATATGCTCAAGTTCCTTTTGATAATC
ATCTTCAGTATACTCTAGCGTCTCAAACTGAGCCCGCCTATCAGCAAAATTTCCAGGGTTGACTCGAATCTTGTCAAAAC
ATTCAGCAACTCTCAAAGCGATAGGAGGAGCAAAATGAATGTCGGCCACCAGAGGAATGTTATAATTTTTCTGGACTAGG
GTGTTCTTTATTTCAAAACACGCATCTGCTTCTTTCCTCCCCTGAACTGTGATTCGAACAATATCTGCTCCCTTGTCCGC
TATCCGCATTACCTCTTGAACAGTTCCGGCAACATCTTTTGTATCACTAGTAGTCATCGTCTGAATCCTTATAGGATGCT
CACTACCAAGAGCTACATTTCCTACCATCACAGTCCGAGTCTTTCTCCTGATAGTCTTGTGCACTGATTCACAGTACTTC
TGCCTAGGAACTAGCAGAGGGCTTCCCTCAGAAGCAGACTGCAACTCAATGGTTTCAGGACCTTGTTTTGAGTTTCTGAT
AACAGATATATTATCTCTCTGAGACTTGATCTTCTGTGAAGGCAAGCATGTAACCTTCACAAAATCTACACTTCTTGCGA
AGCTTAAACCATGATCCCTGGTCTTCAAACCAGAAATTGAAGCCGGAACTGTCCCAGTAGCCATCTCTACGAATCCCTTA
CCTGAACTTCACAGTTCTCGAACAATCTTCTTCTGCAGAAGAAGAAG
>Cluster-13185.22448
GGTGCAGGAATCCCTAACTCAGTTATCTGTACCACTGTGAACAAAGTCTGTGCATCTGGGATGAAAGCAACAATGCTTGC
AGCACAGAGCATTCAATTGGGCATCAATGATGTTGTTGTCGCTGGTGGGATGGAGAGCATGTCTAATGCACCTAAATATT
TAGCAGAAGCGAGGAAAGGATCTCGGCTTGGGCATGATACTCTTGTTGATGGAATGATGAAAGATGGACTATGGGATGTC
TATAATGATTGTGGCATGGGCAGCTGTGCTGAATTATGTGCAGAGAAACATGTTATTTCACGGGAAGAACAGGATAATTT
TGCTGTTCAGAGCTTTGAGCGTGGTATTGCTGCCCAACAGGGTGGTGCCTTTGCATGGGAAATTGTTCCGGTTGAAGTTC
CTGGGGGAAGGGGAAAGCCAAACATTGTAGTTGACAAGGATGAAGGTCTAGGAAAGTTTGATGCTGCAAAATTGAGGAAG
CTGCGACCAAGTTTCAAGGAGACTGGAGGCACTGTTACTGCTGGAAATGCCTCCAGTATAAGTGATGGTGCTGCTGCTTT
AGTCCTAGTCAGCGGAGAAAAGGCACTGAAGCTGGGACTGCAGGTGATTGCAAAAATTACGGGATATGCTGATGCTGCTC
AGGCACCAGAGTTTTTCACAACAGCTCCTGCCCTTGCGATCCCAAAAGCCATTTCAAATGCTGGCTTGGATGCTTCTCAA
ATCGATTACTATGAAATAAATGAAGCCTTTGCTGTCGTAGCTCTTGCTAACCAGAAACTGCTTGGCCTTAATCCTGAGAA
AGTTAATGTGAATGGTGGAGCGGTATCCTTGGGACATCCTCTGGGTTGCAGTGGAGCTCGTATCTTGGTCACACTTTTGG
GGATATTGAAGCAGAAAAATGGGAAATACGGAGTTGGTGGTGTTTGCAATGGAGGTGGAGGTGCATCTGCCCTTGTTGTA
GAGCTTGTGTAAACCTTATTAAGTTCGAATTGTGATGTTGGAAGGAACTTAGGACAATGGTGTGGAGGATGAAAGATAAA
ACCACATGCAGCAGCGAATGAAGTTTTATTTTGCTTTTAACTTGTCGAAATTCCTGCTTTGTTCTCCCAAAATAATTTGT
AATTCTCAGTTAGGCTTTGATAAGAAATATATTTTCAATATTGTTTGTTCACATCTCTTTCTCTCTCTCTCTTTGGTTTT
CTTGTTTTGATATTTTGGTTTCAATTTCAAAGCTGGTTAGCTCTCCTAGTTTAGTTCATGAGTTTTGTCGTGTGGGGACG
AGATGACT

>Cluster-13185.32285
CTCTGTAGACCTCTCTCTTTTGTGTTGGTTATATTCTCTTCTCTGTGTTCTCTCCTTTAATGAAATGATTTGTTACCTAT
AAAAAAGACAAATATATCCCTAACATAATAAATAAAAAAATCGTTAGTAGTTTGAAAACGACTCCCACATCAATAACAAC
AAAAGTAAAAGAAAATGATACAAAATGAATGACCCGGTAAAAGGGCATATAACCAACTTGATCCACTCACAAGATCATTT
CACCCCTTAACCCAGCAAATTGTACAAACAATCAATCCCATCAACTAGAGACCCATGGCTTTGTCTTGCAAACTCATCAA
AACAGCCAAAATATGGTCCTGCTTTCCTACTTCAACAAAAGCTCATTGCACCATCAGAAGGTGCTCGTTGCTGCAACTAC
AAGATTGCAGGTTGCAGATTCAAGAAGGAAGCCAAAATATGGAACAAGAAGAATGGAGTTTTAACACTACTTAGGAATCC
CAGTTTTGGAATCAATGAGGGCTTGGTCTTCATCAACAAGCAATGTTGGACCTCTCCCAAGTCTCGTGCAGATGAAATAG
CTGACACTGCCACAATTTTTATCAACAGAAATGCTGCCCTTTATTTCTGGAGGTGCCTGCAAGTTTTCCACATCTTTCAT
TGTCTGCAAACCAGCTTCCTCCAATATTGATTTATCACCTAATAAATAGCTAGTTAGTTCAGTGTCAGGGGGAGGAGGAA
AGTAGAAGAGCAGCCTCTCTAGCAGAAGACTAGCAGCTGTTCTGTTGCGCGCAATAAGAACTGCATTGGGCCCCGCATCA
TAAGTGTAAGCCACCTGTGGTGTTCCTTCGAACTGATTCCATCTTTCCACACAATTTATTATCCTGCGGGAAGTATCGTT
CATGTAGAATATGGGAGGAGAGGTATCCAAGCAAACGGCATGAAACTGATTACTGTCTGCACAAGTCAACCTTGCAAAAG
ACTGAAAATCCCGATTTCTAATGGCTTCTTCCATTTCCAATATGCGCTGTGGAACCACCACCTTGGATCTATAATGTAAA
AGAGTACTTGTGTCAACACTCTCGCGCATTCCTGCAGTGCTACTTGTTTCTTTCTGTCGTGAACTTACTACTGCAATAAT
AATAACAAGATCATCCCAGTGTGACTCATTTGCAAGTTGAACTGCAATGCTGTCATGTCCAGAAGCATCATTTCCCATAA
CCCATTTTACAAATCCACCATATAGACTGCGACAAGCACTGCCTGAACCTTGCCTTGCAATAGATGAAAGTTCTCCATTT
TCTTCTTTAATATTCATCAGCTTTGCAAGCGCGAATGCCAGGCAAGCAAATCCTGCAGCAGAGGAAGCCAATCCGGCCGC
AGTAGGGAAGTTATTGTAAGAAGCTATATGCACCCGTAGCCTCTCCCAATCCTCTTTCCTAATCCGAATCCCCTTCTTCT
CGTCTTCTACATCGCATGCCCTCCTCCTGATCTCCCTCAAACAGCTCTGGTACCGCCCTCCGCTGAGAGAAATCTCTTTT
CCATTGAGCCACATGCGATCAGAATCAAATGCCGGGCTAACCGCGACGGTGGTAGTGGTGCACAGATGGTCCGGATCCAG
CGTCACGCTGATGCTGTCATTGATCGGGAGGATGAGGGTTTCGTCGCGCTTTCCCCAGTACTTGATCACGGCAATGTTCG
TCGGAGATCTAGCCGTTACCATCAACATCCATGGCTCAGATCCATTCGAGACCGCCATGAAAATGAAAAAAACAGTGGTA
TCTAGAGCTCCAAAAACCCTAAAAACTCAGGTTCCGATCTCGGAAGGGTCCTATAAACAATAGAACTGTCTTGTTTTGGA
TATATTTGAATGGAAAGATAGAAGACGAGGGTTTCAAGATCGATTGCGATTTGAAGGAAAATGAGAATGAGATTGAGGAT
GAGGATGGGAGTTCAAAATGGAGTGTTGGGAAGAAGAAGAAAAGATGATGTTTATTTTATAGCAAGGATAGGAGATGCGA
GCATGAGAGTATCCAGATGAGAGCACGGTTGCTCAAGGCATGTGCGTGCTCGTGACAGTCAGTTGGTGGACTGGAAATCG
TACGAATGAAGGGTCAGATGTAAGGTCTCTTACCTGTGATACACATGAATTTTGTTCGATCTTATTGAGCCCG

>Cluster-13185.36478
CTGAGGAATGACATATTCTATATGTAAGCTTAAAGCCTTCAACAATTAAAATGCCTTCAAGGGAATGTGTATTCTACAAT
AGTTAAAAAAAGAGGAATCATGGGGTTCTGATGCATCATTTGCTTACAATGTAATGATATGCAACTGTAAAAGCAGGGTA
CACTAATTGATGATCATTTATCAGTAGCCCGCAACTTGAATTTGGGAGTGTGGTCCCAATAATTTTCCTGATTGTAAGAG
CATCACCATGACTATCTTTTTAACTTCCCTGAAAGATAAGCTGACTCGAACATGCAACTTTGTGGTTGAGATAACTAGCA
CCTTCCAACGATGATACGGACTATAGTCTTACTCGATGATTTTTGTTTAGAATCATCAATTTCCATCATAACTATTATTA
AATATGACTCTTATATATTACCAGCAAAATGAAAAACTTGTGATGTGAGAACATGTTCTTTTACATGGATTGTGAAGAAA
CCTTAGTTAAAATCGCAAGACAGTTGTCTGTGGGTCGTGGGTGGGGTAAGTATCTCACAGGGCACTCTGGGTTGAGCCGC
TTGAGCTGATAGCCAAGGAGAAAGTAGTGGAGGAAAATGGAGATCTCCATCTTCGCAAGATCGTTTCCAGGGCATAACCT
GTTTCCTGCTCCAAAGGGAATGAACGTTCCTGCTTTTGGTGTGTATCCATCCCATCTGGCTGGGTTAAACTTCTTTGGCT
CTAAGTAAACTTCAGGATCCATGTGAACACTCCTGAACCAGACCTGAACTTTCCAGCCCTTGGGTATAATGTAACCATTG
ATTTTAAAATCTGAGGTCGCCTGTCGGAAAACTACTGGTGAGATATTTATACAACGTAACGTCTCATCGATCACCTTTGA
AAGATACTCCATCTGTCTAACTTCTTTTAGTGTTAGTCCCTTTTGTGTTGGTGACCTATTCCTAATTATTTCCTCTTGCT
CCGCCTTGGCTTTCTTCAAAACCTCTGGATGTTCTTGAATGAAGATTGTGGCCCAGGTGGTGATATGGCCAGAAGATTCA
TGGCCGGCATTCAAGTACATGATCAAAACATCAATTATCTCCTCATCAGTCAATCTTTTACCACTGTCATCTTCAACCTC
TATTAAGGCATCCATCATGTCTTTTTTTGCCCGTGGTGCATTTTTTGCCATCCGCACTCTTCTTTCAGTAACAGCAGATT
GAAGAATCTTGACCAACTTTTTCCGAGCCTTGAGTGCTCTATGATAAGCAAATCCAGGTAGATTGATGGCCATGGCTCTT
ACACCATAGTTTAAAGTTGTATATTCTCTTTCTAGGGCCTCTATCACGGGATTGCCTTCAGAGCTGAGAAATATATATGT
AATTATCCTGAATGTAAGTCTTCTAAGCTCGGTCAAGAACTGAATCTTCCCCATCCCTGCCCATTTCTCCAATGCAGATA
TTACGGCGCCTTCGATGAATTCGAGGTATGTGGACAGGGCTTCATCACCATTGACTGGAGCAGCTGTAAGACGGCGCAAC
CACCTGTGTTCTTCGTGTGAAATCCCAACGAATGATTTTCTTCCTATGAGTTTGCATGTCGATTTTGGCCAGCCGGGCAT
GAAATGTTCATCATCCATCAGGACTTGCTTGCAAGTTTCAGGTATTGTGATCATGATTGTTGGGCTTCCAAACATGAATG
CCTTGTAAATTCCAGTGCGATTGAATCTGGAAACGTAGCTTGAAATGAAGGAATCAGGGTCTCCTGACTTGAAAGCTCTC
AAGAAGGACCACATGGTGCCAATCAGAGGCCAACCCAAATCACCTGGAGGCAGGGAATACCTGATTTCTCCCAATTTGGT
CTCATAAAACCACACATTAACCTGCTTGAGTAACACACAGAGGGCAGCAAAACCAGCCATAACAGTTGAGGAGAGCACCA
AAATGGCCAAGAAATCCATGTGGCTGACTCACTGACTGGGTTTTTGGTCTAGCCAAGCAGCAGAATAAATGCTTGTGTTG
GGCTTTAGGATTTTAGACCAATGAACACGAAAGAGTAGCGTGGGAGCAGAGAGAGTTATAGGCCATCAATTTGAAGGAAA
GCCAAAAAGCCAAGGACCCGATCACCCCAAATGATCCTTTTTACTCCTTACGGTAAGAGAGAACTATGCCGGCCTAGTTT
TATTTGGCTTGTCGTTTACTCAGAAGCCTGATTCCCTCCCATGTAAAAGACCTTCTCATAAATGGAAATTATCAGTACAG

>Cluster-13185.46241
AGTCTTGTGAACATGGATGAATTCTAGCTGCTCCAATCCAACATCCTGCAATCCCTCTGAGCTCAGGTCGACGACTTGCC
CCGCCACAAGGCCTTCAGACCCGACCGCCTTGGCGAGCTCGGAGATAGCCCGGAGGATGCGGGCGGGCGGGACGCCCACT
GTAGCAGCCGCTATGTGCTCAAAGGCGAATGCGAGGAGGGCGTCCCCGGCGAGGACGGCGACATCCTCACCGAAGACTTT
GTGATTGGTGGGCTTCCCCCGGCGGAGGTCGTCATTGTCCATGCAGGGGAGGTCATCATGAATTAAGGACATGGTGTGGA
TCATCTCGATCGCACACGCCGCGGGCATGGCCGTGGCCTCGTCCCCGCCGACGAGCTCGCACGAGGCGACGCAGAGCACC
GGCCGGACGCGCTTCCCGCCGGCAAGGAGCGAGTAGCGCATCGCCTCG

>Cluster-13185.81558
TAACCTTTTTGGTTCTCATCCTTCAAAATATGAATAAAATAATAATTAAGTAACCTTAATTTTCCTCATCTTTCAAAATA
AGAAGGGCTAGATTATTTATTAGGATTTGAATTTGTAGAACTTCAAACTAAAGTTGTTTCTATTAAAGCATTGAAACAGA
AAAACTAAAGGTGAGGATTCATATAATGCCATCAAATAATCTCTTCTTTTGTTAGGAAAAGATTTTCTGCCATCACTCCA
AATAAATTAAATATAAGGAAAATGATGTCTATCTACATCACCACCTTAGATCCTTTGGCACTTTATCTCCTTCACATTTT
TGGTGAGTGGAGGGAGTGAAACTCAAAAGTGGGGTTCACCTAACGAAAGTCTAAGATGCTCAAAATGAGTGCTATCTTTT
CTTTTTTATACAAATTCATGATCACCATAATGCGTAAAGCAATAATGACATGTCCACCAACTCTAGCTTATGATTAATAA
TTCCTGCATTCCAGTGATTCAAATTCAGTTTTTACCGAACATATATACCATAGCTAACATTATGCAAAGACATGACTTCT
GGCGAAATTTGTATAATCTGAAAAAAGTGATAATAATCGTTGGATTGATCATTTTCAAAAGACATAACCACAAATTATTT
TGCAGCCGTGCTGAACGGGCCGGATTTTGTTCCGGGCTGTGGCATGGCTCCCATCCCAGGCTGTTTAGACTTTTTAATTA
TTTTGACATTGACACATCAATAGACTTCAGAACTCCTTAGCACTTCCCAAATCATCCCACAACCGAAGAATCATTGCTGG
GCAAGATATGAGCTTTGGTATACTGTCCACAAGATCCACGCTCTCTCTTGTGATCCCATTGCCCACAAGGAAAAACAAGT
GTACCAACACAGTTGCCACTCCTGAACTAGTCACTCCATTTCTCAGGTATTCATCTGCTTTTGGTGAATCTCCCTCAGCA
AACCATTTTGCTTCTACAAGAAATGCATTGCACAGGTCTCTCCACGTTTTCTTAAGGGAGTTTATCGGATTCCATCCATG
TTCCTTAAGGACCATGTATGCAATCTCATTGGTGATGTTATGGAGAGCCATGAAACATAGCTTCATGTTTCTTGGAAGTT
GATTGATGTCGGAAGGGTCCCATCTATTGACAGCTTCAGTAAATACGACGAGTTCATCAAGTGTCCCATAAACATCATAG
ATGTCATCAATTATGTAGACAAGAGCAATGGGTTTAGTAAGCTCAATCCTATATCTCGAGAATTTAGGATTTGGTAGAAC
AGCTAAGGGCCACATGTACCATTTTAATGGTTGGTCTCTTGCAAATCTTAGTTCTTGTGACAGACCCAAGTCTCCCCACC
ACTCTGTCACTTCTTTGAGCTCACTTTGGTGCATGGATTGAAGAATATTGAAGTCCAATATCGCCAATTCCTGTATGGGG
GCATCAGTTGTTCCATCCTTTCCTTGTAGATCTTTGAGGTGTTTCTTGATGTTGAACCTTGGCAGGCTCATGTGAAAAGG
ATGCTCCAAGACATGTCTCACCTCTCTTTCTAGATCTGGTTCAATGAATTCCATTGAAGCAATGAGGTTCTTGCTAGCAA
AGTCATTAACTTCATCAAGGATATCCTCTCCTTCAGTTGAGAGTTTTGAAGATTCATACAAACTCATTAATCCCTTTATA
TCTGCAGTTAATTGTAGTTTAAATCTACCCTCTTTGTCCTTGAAGCTGTTAAACACAT

>Cluster-13185.37809
CACTGATTCACAGTACTTCTGCCTGGGGACTAGGAGAGGGCTTCCTTCAGCAGCAGACTGCAATTCAACGGTCTCAGGAC
CTGGTTTTGAGTTTCTTATAACTGATACATAATCTCTCCGACACTTATTCTTCTGAGCAGGCAAGCAGGTAACCTTCACA
AAATCTACACTCTTCCCAAAGCTTAAACCATGATCACTGGTCTTCAGACCAGAAATTGAAGCTAGAACTGTTCCAGCAGC
CATCCTTGAAAAGCCTTTACCAAACCTTCACAGCACTCGAATTGCAGAAGCGATTAATCCGACTCAATTCGAAGGATTGA
GAGGGAGTTAGAGAGAGTGGAGAGGGAAGAGACGACAGGAAAAAAAAATTGCTTCGACGATTTCGCAACGCAGCAGCAGG
AACTATCGATTGTGTCGTTATATATAGTATATATTTTTTTGTTATGAGTTTGAGTGGGGAAAGCACACGAAAGTGTATAC
TGAAAAGAGTATCTACAGATGACAGATTCACTTTATTCCTTGTTTGGAAGGGGATGGAAAGGGCTTTCCAAG

>Cluster-13185.78444
TGCAGATTTTACTTTAAGCACAAAAAAAAAAAAGAGTGAATAATTGGTATACATGATTGTCGATTTAGAACATCCAGAAA
TTGTCAATAATGTGAATGCAGTACAACACAAAAACCACACTGGATATAATCATCTAAGATTATCCTATCTCGCTCAAAGG
TACAAAACAACTAAGTATCAACACGAGAAATCTCAGAGATGGATAATCAAAATTCAAATGGAAAAGAGAATCAACCGGCG
ACTGCCCACAATTGCTGACGGGACACCAAGGGGGAGAGAACACTGTGTGAAGCGACAAACCATGAATCCAGGATCCATAA
TGCAATTCCAGCATTAGCCCAAAAGCTTGAAGAAGATAAGCTCTCTATTCAACAGTTAAAGGAACCTCCAAACTTAATGC
CCTTGGGAGCTCAATCCCAGGATAAACTGCAGATGCCAACATGTGCCATGTAGAGGGATCATTTGATGGAAAGAAATGCA
AACAACACCGACAGCAAAATGAAGACCACAACAATCAGAGATGAATTGTACATTGGCTTGCTCACGACCAAGCAGGAACT
TTTACTTAGCAAACCAGAGTCCTTGCAGGCTTTCTGTATTGCTTCTACCCGGTTCAGTGTTTGCGTGGCATTGGGATCAT
TCTTGTCCACCTTGGCCTTCAGCATGCAAGAAAAATCAAAGAAAGCACCATAAACATCAGGCATTGCTCTTGTTTGGTCA
ATAACTTTAGCTGTTAGCCCTCGTCTCATTTTCACTACTCCTCGGAAGACTTCAACATTGTTATAGCACAATGCTAGTGT
TCCAATCGCCATAATCTGAGGGATAGCACAAAATCGGAAGATAAATGGGTCTCGCAAAGCAGACATGTATGTTAAGCAAT
CTTCCACAAGTGACAATGCATTGGTGACCATTTCATTCAGGCACTCAACTGCTTCTACCGAATGTTCCTCATTTTTTAAT
TCCTCAAGTTTGTTAGCATATTTACTCCATATTTCGCGAGGCCAGAACATGCGTGACTTTGGTATCTCATTTATGTCCTC
GAGATAGTCTCGAATAATATTTGTCTTCTGAAGAAATATGCCCATAGAGTTCGAGAGAGAGTCTGGAGCCATATCTTCCA
ACCCAGAGGCATAAAATAGCTTGGACAGTCCTAATCCAACAAGTCCTGCCGCATAGTGGCAATACTCATCATAGTCATCA
ATTGTTCCCACCTCCTTGCATATATACTTTGCCATTCCTGCTCCCATTCGTTTTGTGATATCTTCTATTGCCTCTTGGTA
ACTTCTTCCAAGCTCCAAGAATGCATGAGAAACATTATGAAAGTTGTCCATGAGAACTTTGTAGTCCTTTATACCACATG
AGAAATGCCAATCAGGATCATATATGTGACGATGAAAGGACAGCAGGATAGGTACTTTGATATCAGAAGGTATGCTTGTG
TCATCCTCAACAGTATCAAGGCCTCTGAGAACCAAATAGAAAATGCACACTGCGTTTCGGAGCTCCGGGCGAAGTTGCTG
GATGACGAAAGAGAAGCTGCGAGAGACCTTGTGGAGCAAAGTGTAGCAGAAGGACCAATGGGGTTCGGAAGGGATCTGCT
TCTCCGCATGAATGGCTGCGATTTTCAGCTTCAAGAGAGGGAAAAGATCTTCCGGATGCTTCAATATCGCTCCCAAACTC
CCCATCTCC

>Cluster-13185.95
AGATATACCATTTCTTCCCGATCGTTTCTTCTTTATCTTCTTCTTCCAAGGCTTAACAATTATGTCTGTTGTATTGACCT
CTAGCCTTTCAGAAGCTCCAAACAAACACCATCTGGAAGGAAATAAAACTTCTGAGGAAGTTCGCAAATCAGTGAACTAT
GTTCCGGAGATATGGGGTGATCGCTTCGTTGCATCCTCTCCAGAAAATTTGAAACCTGATGCACAAACTCAACAAAGAGC
TAATGAGTTGAAAGAAGAAGTAAGGAGAATGCTGAGGAATGTAGATGATCATCTGCAAGAACTGAATTTGATCGACGCTG
TCCAACGTCTAGGAGTGGCCTACCACTTTGAAGAAGAGATTGCTCAAGCTCTACTCCGGATGTACAACTCAGGGAGGGAT
TATGGTGATGATTTGCATGCAGTTGCTCTTCAATTTCGACTTTTAAGGCAAGAAGGTTACAATGTGTCACCCGATGTATT
CATGAAGTTTAAAGATGAAGAAGGTAGATTCAAGAGAACTCTAGCTGGTGACACAAGAAGTTTGCTTAGTTTATATGAAG
CAGCATATATGGGAATTCATGGAGAAAACATATTGGATGAAGCCATTGCTTTTACAAGAGAGCATCTTAAGTTGGCACTC
CCTTGTCTTAACCCACCCTTTTCAACCATGGTTGATCTCGCACTAGAGCTACCTCTTCGTAAGCGCTTAGAAAGGTTACA
GACAAGTTATTACATCTCTATCTACCAAGAAGACAAGGACCGAAGCAATATTTTACTAGAGTTTGCAAAGCGAGATTTCA
ATCTTTTGCAACTTTTGCATAAACAAGAGCTAAGAGAAGTCTCAATGTGGTGGAAGAGTTGGGATTTTGGTGCAAAGCTG
CCATTCATCAGAGATAGAATTGTGGAGTGTTACTTTTGGATATTAGGAGTGTATTTTGAACCACAACACTCTCGAGCCAG
AAAGATGATGACTAAAATTATATCATTAACATCAATCATGGATGACATCTACGACGTGCATGGTACGCTAGAGGAACTTG
AACCATACACAGATGCAATCCAAAGGTGGGATCGAAGCATCATCGATCAGTTTCCTGACTACTTGAAGCTACATTTTTCA
GCTCTCTTAGACACTGTTGAAAAATTTGAAGAAGAATTGGCTCTAGAAGGGAAATCATATCGTATACCCTACTTAAAACA
AGCGTTCAAGGGACTCTCAAAAGGCTACTTGACCGAAGTGCAATGGTCAAATTCAGGTCATGTCCCAACATTAGAAGAGT
ATATGACGAATGCTGTAATGAGTAGTGGATACCCTATGCTTTCTGTGGCGTCATATGTTGGCATGGGAGATGTTGCAACC
AAGGAAGCCTTTGACTGGGGAGTAAGCGTGCCTAAGCTCATTAAAGTCGCTGCAGCAATTTCCAGACTCGAGAATGACAT
CACATCATACCAGCTTGAACAAGAGAGAGACCATGTGGCGACTTCTATCCAGATCTACATGAATGAGAATGGCGGCACAT
ATGAAGAGGCATGTGAAAGGTTTAGAAGGATGGCTGCGGATGCATGGAAAGATGTAAACAAGGAATGCCTGAAGCCCCCT
CCAGCTCCTATGCCTATCCTCATGCGAATTTTAAATCTCACACGTGCGAGTGAAATGATTTACCAACATAGAGATGGCTA
CACCAATCCCACATATGAGACCAAAGAAGGTGTCTTGTCAGTCCTTGTTAATCCTATTCCAGTTTAAAAAACTATAAGTC
TGTGGTTGTGGTGAAGAAGGTGGTGTATTTGTCTCATATTCCACCAGTATAAAAAATGTTGAAGAAATGATAAATGTACC
AACATATAATTCATAGTACAATAAACTGACGAGGGTTTAT

>Cluster-13185.61570
TTTTTTTTTTTTATTAAAGCTAATGGTTTGTCCCTTGTGTTTTCTGTTCTGCATCGATTTCAAAGGCGGAAAGATTGCGT
CTTTGGGTGGTTTTGTTCCTGAATTTCATTGGGTTTGATCGTTTCAGTGTTCTTTTCATTGGCCTAGTTTAGAAGAGATT
GTCTTCTTTTGGTGGTTGGTTGTTTTTCTTCCAGTACTTTAGTGGGTATCTGTTTTTGTTGTTGTTGATGGGTGGTTTTG
ATTTTGAAATTCTGTGGGATATGTGTATGGCTTTCTGTGGTTTTGGTCATTGAAGGGGTGTTTTTTTTCATTCAATTGAC
TGGTTTTGAGGAGCTGGGTTTTTGTTAGGAGGCATGGGTTCTGCTTCTGTTCAGTACCCATCTGGAATTAATAATCTGTT
GCAAGGGAATTTCAGGGCTCTATCACCCTCTCCCAAATTGGATTTCTTCAGGGTTTCTCATCACATAGGAGCGGAATCTC
CCAAGATAAACCTCTACCCATGTTCTACTTTTAGCAGTTCTTCCAAGGGCTCTGTTGTTCGAGTTGGTTCTCTCCCCAAC
CTTGATGATTTTTTCTGGGAAAAGGATCCAACACCACTGTTGGACATGGTTGAAACTCCAATGCATTTGAAGAACATGTC
TCCCAAGGAGCTGAAACAGTTAGCAGATGAAATCCGTTCAGAGATAATATTTACCTTGTCGAGAACAAGGAGACCCTTTA
AATCTAGCCTTGCAGTCGTGGAGCTGACCGTTGCAATACATCATGTTTTCAATGCCCCAGTGGACAAGATACTATGGGAT
GTTGGTGAACAGACATATGCCCATAAGATTCTCACAGGCAGGCGATCTCTTATGCATACGCTGAGGCAGAAAAACGGCCT
TTCAGGCTTTACATCTCGGTCTGAGAGTGAATATGATGCATTTGGTGCAGGGCATGGATGCAACAGTGTCTCTGCTGGAC
TTGGCATGGCTGTTGCACGGGATCTTAAGGGGAAGAAGGACTGCATTGTTACTGTGATAAGTAATGGGACAACTATGGCT
GGCCAGGTCTATGAGGCCATGAGCAATGCTGGGTATTTAGATTCCAACATGGTTGTGATCTTGAATGATAGCAGACATTC
TTTACAGCCAAAGCCAGAGGAAGGATCAAAGATGGCAATCAATGCTCTATCGAGTACTATAAGCAAGATCCAGTCGAGTA
AATCCTTCCGAAAGTTTCGGGAAGCTGCCAAGGGTGTTACTAAGAGCATTGGTAAGGGGATGTATGAATTGGCAGCTAAA
GTAGATGAGTTTGCACGTGGTATGATTGGTCCATTGGGGTCGACTCTCTTTGAGGAGCTTGGCTTATATTACATTGGCCC
AGTTGATGGCCACAACATCACTGACTTGATTTGCGTACTCAAAGAAGTTGCATCTTTGGATTCAACTGGACCTGTATTAG
TTCATGTTATCACAGAGGAAGGCAAGGGGTGGGAAGATGACCATAAAAATGAGATGGTAGTCAAATCCCAAGCTGGGATC
TCTAGCTCTAGCTCCTTAACTTCATACCCAAAAATTATGAGCAGCAGCCTCTCACGGACTTACAATGATTGCTTTGTCGA
GGCTTTAGTAGCGGAGGCTGAGAGGGATAAGGATATTGTCACGGTTCATGCAGATATGGGAATGGATCCATCACTCCAAC
TTTTTCAGGGAAAATTCCCAGACAGGTTTTTTGATGTGGGAATGGCAGAGCAGCATGCTGTAACATTTTCTGCAGGTTTG
TCTTGTGGGGGACTGAAGCCATTCTGTATAATTCCATCCACATTCTTGCAGAGAGCATATGATCAGGTTGTGCACGATGT
GGATCTGCAGAATATACCAGTCCGGTTCGTAATCACTAGTGCTGGACTGGTTGGGTCTGATGGTCCTATGCACTGTGGAG
CATTCGACATAGCCTTCACTTCGTGCTTGCCAAACATGATTGTCATGGCACCGTCAGATGAGGATGAGGTTGTTCACATG
GTTGCCACTGCCGCTTGCATTGATGACAGGCCTGTTTGCTTCCGCTATCCTAGAGGTGCCATTGTTGGGATTAACATCCC
TTTATACAATGGGATACCCCTTGAGATTGGAAAGGGGAGAGTTCTTGCAGAGGGCAAAGATGTGGCTTTGCTTGGGTATG
GGGTGATGGTTCAGAACTGCCTGAAGGCTCGCTCCCTTCTTGCATACCTTGGCATTCAGGTGACTGTTGCTGATGCAAGG
TTTTGCAAGCCACTTGATATAGAGCTTGTCAGGCAGCTATGCAGACACCATGAGTTCCTGATTACTGTTGAGGAAGGCAC
TGTAGGAGGCTTTGGGTCGCATGTTGCACAATTCATTTCTCTTGATGGACAGCTTGATGGAAGAATTAAGTGGCGGCCAA
TTGTTTTACCAGACAAGTATATTGAGCATGCATCACCCAAGGAGCAGATGGTTCTTGCAGGCCTGACTGGACATCACATT
GCAGCAACAGCGTTGAGTCTATTAGGGCGCACCAGGGATGCACTTTTATTGATGCGCTGAAAGATAATTGGAAATGTTAT
CAAACAAGAGCAATACAGAAGAGTGAAGGGCCTTTTTTTCTGTAGTGTGGCAAATATGCCAACATTTTCTTTCTTTGCTT
TTTTGGAAAGAACAAAGGTAATAGCCCTCTGGCACTGGTCCCTTCAAAATGTGTAATCCTGTATTATTTTAATGCGTTAG
CTGTTATTTATATTGAAAAGTTTCAATTAATTTTGTAGGTAGGAAGAATGAATCATTCTTGTGTAAAAGAGGGACAATAA
ACAGGAGGGTTAATTGAGCTACAAAATATACCAAAGTTTTCCACTTATAATGAGAGTTCCATGATTTCTT

>Cluster-13185.102202
TGTTGTGGCTGGTGGCATGGAAAGTATGTCTAATGCGCCTAAATATCTGGCAGAGACAAGAAAAGGCTCTCGTTTGGGGC
ATGACATGGTTATTGATGGGATGCTTAAAGATGGTCTATGGGATGTTTATAATGATTATGCTATGGGAATGTGTGCTGAG
CTCTGTGCAGATCAACATACAATAACCAGAGAAGAGCAGGATTCTTTTGCCATTCAAAGTTTTGAGCGTGGTATTGCTGC
TCAAAATAGTGGCGCGTTTGCATGGGAAATTGCACCGGTTGAAGTTCCTGGGGGTAGAGGGAAGCCATCCATACTTGTTG
ATAAGGATGAAAGCCTCGAAAAATTTGATCCTGCCAAACTAAGGAAGCTTCGGCCAAATTTTAAGGAGGTTGGTGGTACT
GTTACTGCTGGCAATGCCTCGATTATAAGTGATGGTGCTGCTGCATT
>Cluster-13185.70926
ACTACCAAACTCACCCCTAATAGGATTGATTGGGGCGAGTGACCATTTTAACATCTATGCCATATTTTTACCAAAAAAAA
CATCTATGCCATAGTATTGAAGCAAATTTTGCAGGCGATTCGTTCACCAATCATGATTAGGTGAACTTCTCACTTTACAG
TTTATATATTACACACATAAATAAAAAAAGGGAGAATGAGGGAAATGTTATTTCTCTTTTTGCTACAAAATGCTTCTGAT
TTTCATATAGTGTAGCAGGTGCATATCCTTCTTTTGACTTACTAGGCAAAGGAATTAAGGGGAAAAGCATGCAAGTAGAG
ATTGTTTCTTTTAGTAACACTTGCTCCAAAGGTTTCAGTCATGTCCAGATCCTCTGGCTCCATTCCACTGGGGAGCTTCC
AGTTAAAGTGATAGAGAAGTAGTGCAAGGGGATACACCAAGTTGGCCAGCCCAAAAGTCATGCCTGGGCATATCCTCCTG
CCAGCCCCAAAAGGGATGAACTCAAAGTTGTACCCCTTGTAATCAATTGAGCTTCCATCAAATCTCTCTGGCTTGAAGCT
CTCAGCATCATCCCAGTTTCGCGGGTCTCTTCCTATTGCCCATGCATTCACAATGACTCTTGTCTTTTCGGGTATTTCGT
ATCCGTCTATTTCACATCTCTCCCTGCATTCCCTTTGGACTAGTAAGGCTAGAGGAGGGTGGAGTCTTAGAGTCTCCTTG
ATGACTAATTTCAAGTACTCTAATTTCTCAGTGTCCCTGACATCCACCTTCTCCTTTCCATTGATAGCTTGTCGCACCTC
GCCCTGCGCCTTCTCCATCACTCTCGGGTTTTTCATCATCTCTGCCATGGCCCATTCCAAGGTAGCAGATGAAGTTTCAG
TCCCACCTATGAAGATGTCATAGATTACACCTTTTATATTGTCGGTTGTAATTGGAAAACCAAGCTCCCTATGCTGTTGA
ATTCTCAGAAGAACATCAACCAAATCCTCAACTTTGCTCTCTGATCCACCGCTGGTAGTCTGCGCTGCCGCGACTTTTTG
CCTATGATCTTCAATGATGTCGTCGAAGACCTCATCCATCTTCCGATGAACGATTTCCATCTGAGACTTCATTCTGCTAA
GAAAATGAAGGGATTTCCACGAAGGGAAGAGATCAGCGAAATAGAAACCCCCGGCCAATTTCACCGTCTCCCTCAATGCG
GAGAGGAATTTTTCTTTATCTTTGTTTTTCTTTCCGAAAGCAGCCCTTGCAATTATGTTGTTTGTCATTGACATGATCTT
CTGAGTGAAGTTTATTGGAGAATCAGTCTCATCGTATATGGATCGAATAAGATTCGACGCCTCTTCCTCCCTAAGGTACT
GGAATGATTCGACGCGCTTTGTGCTTAAGAGCTCTAGCGCGCAAATTTTGCGCAGTTGTCTCCAGTACTCGCCATAGGGA
GCGAATGCTATGTCTGTGCAATCATAAGTGAAGATCTTCGCAGATAGGGGCTGTGGCCTATTGGCGAAATTGAGATCATG
TGTCTTAAGAACATCTTTGGCCACTGCTGGGGAGGTAACTACAATGGTGGATATCTCACCTAGACTCAGGTGCATAAGAG
GTCCATGCTTTTGGGCCAAGTCCCTGAGGGTCTGATGTGGTAGTGGTCCTAACAGCTGGTGCATGTTTCCTATAATGGGC
AGTTTCCATGGACCAGGGGGTAGTTTGGAAGTTGGGTTTTGAGGTTTGGGTCTCTTTCCTTTCTTCAGGAACATGAACAA
GAAGAAGAGGAGGAAAGTAAACAGAAGAGGTAGGGGAGAGAACTGGAGCTCCATGGAGAGATTGGAGTGGATCCTTTTGA
GGATTCTCTGCTGTGGGTTTGTCAATGTAGTTGAAAAGGTGAGCAATCCCATATATATATAAGTGAGAGTTCTTGGAGTC
TTGTTATGTGTTGGATTCCTTTTGTATGCAAGGCAATAATTAAGTATCGTTTTCAAGAATAACTAGGCACCTGAATACCT
ACTACCAAAT

>Cluster-13185.8010
AAAAATTCCCAAAGACCAAATAGGATTTTCTATACTCGAATGCATCCAAGAATAGTGCAAGGAATCAAGACATATATTGA
AAACAGACACAGAAAAAAGAGAACCCCCACCACCTGCTCCTCCATTGCTTTAAAAAGGAAGCCTTTGAAAGCCCTTCCCC
AACAGAAGAAATTCATTCACAGGAAGGAATCCTAGGACTTGATGGAGATGGTGGGTTCTGGAGTTGCAGTCTTCATTTCT
ATTGCTATTGTAGCCATCTGCTTTGTGGGGTTGTTTGGGAGATGGATCCACGATTTATGGCACACCAGAGGGCTGGACCC
ATCAAGCCTTCCTCCAGGGTCAATGGGGTGGCCTATCATCGGCGAGCTTCTGGACTTCTTGTGGTGTTTCAAGTTCCTGA
GAAGACCAGACGATTTCATTGCCAAGAGGAAAGCCAGGTATGGAGACAATGGCATATACAGGACACATTTATTTGGGTAT
CCTACAATAGTTACATGCTCCCCATTAGTAAACAAGCAAGTCCTTAGTAGTATGACAGAGGAAGGGAAGGTCAGCACTGG
TTGGCCTTCCAGCCAGTTGATAGGGAGCTCATCTGTTGCTGTCATTGATGGTTTAGGCCATAAGAGGTTAAGGAGGCATT
TGATGGAAGCCTTTAACAACCCAAGGGCCCTTAGAGCTGTTCTTAGTAGTGCTCAACCAATCTTCATCTCAGCTTTTGAA
GATTGGGCCTCTAAGGGAAGGATAAATGCATATGAGGAGACCAAGAAAGTGACATTTTGCAACATCTGTGATATGCTTGT
GAGCTTCAAATCAAAAACCGTTTTGGAGAATATGGAAAGCTTATACAGAGGACTGATGGCAGGAATTCGCTCCATGACAA
TCAACATTCCAGGGACAGCATTCCACCACGCCCTCATTTGTAGGAAGAAATTGACTACTATCTTGTTAGATGAAGTCAAG
GAGAGGAAAGAAAAGGGAGCTTTGAAACAGGATTTCATGCAGATAATGTTGGATTCTACAGATGAAAATGGAGAAAAGAT
GAGCGAAATGGAGGTAGTGGAAAATATAGTGTCTTTGATTTTGGGTGGATATGAGTCCACCTCAAATGTCATGACTTGGG
CCCTCTACTACCTAGCCAAGTACCCAGAAGTACTAGAGAAACTAAAGGAGGAGGTAGCTTCCATCGAGGAGCAAAAAACT
GAAGAAGAGCTTCCTACCATTGAAGATATTAAAGCAATGAAGTATATGTCAAAGGTCACTGATGAACTGATTCGCTTAGC
AAATGTGTCACCCTTCATATTCAGAAGAGTAGTCAAAGATGATGTAGTTCTCAATGGCTACAAGTTTCCCAAGAATTGGA
AGGTTATTGTTTGGATCCGCTCCATACATATCGATCCTGATTACTATGATGATCCCCTGACGTTCAATCCTGAAAGATGG
ACTGATTCAAAGCCAAAAGCTGGAACTTATAATGTTTTCGGCCATGGCCCAAGATTTTGTCCAGGCAACAACTTTGCAAG
GCTTCAAGTGATCATGTTCCTGTATCATGTATGCCTCAAGTACAGGTGGGAGCTCTTAAACCCTGATGCAGGAATGAAGT
TTCAACCACACCCAAAACCATTTGATGGTGCTGAAATGTATTTCAATCATTCAACATGAATTAATGTAGGGATTTCAATG
GCCACATAAAGCTTCAGTAGCAAAAAAATAAAAATAAAAAT

>Cluster-13185.31117
TTGAAGCCATTCGATGCACCAACCAAGCACGCATCCAAGGAAGACTTCATCTGTGCTTATTCCCATTCCTTGTCTTAACA
ACCCATAGCTATCAACTACAGATAGCCCTCGGTTCAGCTTCCCTCCAGGCACATTGTGGTCCAGCATTCGTTCTATCCAT
TGGCGAGAATCATCGGTAAAATCGAAGGCAGGATCTTCGAGGAGTTCGGATTTGAGGTGATTGTAGACCTGCTCAAATGT
AGATCTCGAGTCCGTTGCTTTCCCGTTTGGAGCATCAGAAGAAGAAGCAGTAACACTAACAGCAGCAGCAGCAGCAGCAG

>Cluster-13185.31116
GGAGAATGCTACCAGAGATCTATTCTTGTTTCTCTTGGAAACCAGCGGGGAAAAATGAATTAGCCAAATACATTAGAAGC
AACTGGAATGGCACCATCTAAATTACAAGAATGGGATACAGGCATTTTGTCCTTAACAATGTTAGAAAACAACAAGAAAT
TGGAGAATAGTTCAAGTTTTACTCATTTTTCTGCACCAAACCATGTTCCCATTTTACTTCTGCCTCTTGTGAATCTTGCC
CAAGAAGGACTTCAACACCTCCTGCACTGATTTGCTTGGCAGGGCATCAATGGAGGCAGTCAACCGCTCATAGCTTTCCC
TCTCATACTCAAGAAATACAGCCTGAAGCTCAAGATCTTTATAAAGTGTTTTTACACTAGCAACATGCTCTGAACCCGGT
TTCCCATAGTTCTCAGACAGTATTTTCTTTTCATTTTCATCAGCACGTTCAAGGGCTTGCACAACCAACCACGAGCACTT
AAAATCTTCTATATCTGTTCCTATCTTACCAATCACTTGAGGATCGCCGAAGCAGTCCAGATAATCATCCTGCACTTGGA
AATAGGTTCCCATATCGATGAGGATGTTTTTGACATTGATGAAGTTTTCCAGATTCTCACCTGACATAACCAATGCACAA
GCAACCGGAAGGTAAAATGAATAATAAGCTGTTTTGTACTGAACAATGCGACGATAAACTGGCATTTTGTACTTGGAAAG
ATCTTTTTCTCCTTCATGTGTAGTAATTAAGTCTAGCATCTGTCCTGAAGCTGTCTGAAACTCAACCTCATTGAATAAAT
CCAGCAGATCCACATAATAAGGCTTTTCCCTGAAGTGCCGTTTAAGAATTCTAGGAATATGGTTACGGAGTAGGACACCA
TCATTAACAGCAATGAAACCAACCTTAGGCACTCTGAACCAGCAGGGTTGACCCCGTCGTGTGAGGGAGCCGTCCATAAT
ATCATCAAGGACTAGAAAATATGCTTGAAGCCATTCGATGCACCAA
>Cluster-13185.45870
TCTGTTGGGCTGATGGGGACTTGTCTTGTCTTTTTAGGTGGTGGATTTCATGGGTCTCATGGCTGAGGAGGGGTTTTGTG
AGATCGGTGATATAGCCTGTTTTATCTCTAGCATTGTCTTTTACTGTGGGAGGCATCCTTCATATCCGGGGCAATAAGAT
GTCGGTTTATGTGTCTTTTTGCTGAATATTCAAATAAGAATCCTCTTTATCTTTTTATATACAAGACAAGTAAGAGAACA
GCAGCTGTTTGTTTGCATCCATGTACATGTACATGATTTGATATAACTTATCTGCTTGGGCCTTGCTCTTGGGAACTAAC
CAAATTCTCTCCTTGTTTTCTTCCCACATCCATCCAAGAAATCACATGGAGAGAGAGGCCCACATACTAGCAGCTAACGT
CGAATCTATCCTGATCACTGGTGTTAATGGATCAGTTTACCAGTGGGTTCAGGCGGATAAAAGTGAGCGCATTGTTGAAG
TGTTTAGCCTTGATGATGAGATACTCAGCCAATGATACAGCGCGATAGAGACGGGGACGGTCTGGGGTGAGAAGCTGTGG
AGATGGGGAGATTTCGATGTGGGCAGGAGGGCCCCACAGGTAGGCGACAGAGAGGCGTTGCTGAGTCCGGTTCACGACCG
CCCGGTGGAGAACGCTGTGGAAGCGAGCATTGGAGAGGATGTGGAGGAGATCGCCTACATTGACAACGAGCGACCCAGAG
AGTGGGGCCACTGTTATCCACCTTTGGCCCCTCTCTCTGAAGACTTGGAGGCCACTGGTACTGCTTTGATGGAGAATGGT
GATGAGGGGAGAGTCTGTGTGCTCGGCTAGACCCATGGCGCGGGTTGGGTCCGGGCACGCTGGGTACCAGTTCAGTTGTA
TTGCAGCACAAGTGTCCTCAAATTTGCCGGCTGGGCCTGCCCACTTCACATCCTCTTTCTTTAAGCCCAGTGATTCTAGG
ATCAAAAGCATCAGCCTCCCAGACAGCTTCTTCATCTCTTTCTCATACTCCTCCATTACATTACAGAACTGGATGTAGTC
GCAGGGCCAAAGTTGGCGTGCATGTTCTAATGGGGAGCCCACGATAGTGAAGCCCTCAGACCACATAAGCTTGGAGAAAA
AAGAGGATATGCGAACAAGGCCATAGCCTGCGACACCATCAGGATGACGTGCAGCCTTAAGCTTCTGCTGAGTTGGGAGT
GAGAAGAGGTGGCGGCCCTGGGACTCGACGTCGCTGAGGAGCTGCTTGGAGATGCCATGGTTAGTGATGTGGAACACACC
CCACGTCTCGCATGCATGACCAATGTGGCTTACGACATTCGGGTCACCTAGGTCGATAACAGGCACAGATTCAACATCGA
ATTTGTCCCCGGAGAGGTGTTCATCAAGCGGGGGCCATGCATGCGTGTCGGGCACCTCTTTCGCCGAGCCAAAGTCGAGA
TGGGAGTGGTGGAGGTGGACAGGGTGGGCTCTGAAGGCCTCTGAAAGTGAAGGCATCCTCAGTGGAAAATGATCAGTATT
GTGCTTGTGCGAGGGTTAGAATTTAGTCTCGAAAGAAAACAAGTGAGCAGCTGGCAGAAGAAATAGTAGCAGTAAGTAGA
TATAATAGAGTAGAAGAAAAGAGAGAGCTTTTTCTTACTTTGGCCTGCACATAATCATCATCAGCAGCAGCAGCTAAGAA
GCAAAGGCCGTCAAATATATTGAAATCTGATTCCATTCCGCTGATTTTGTATTGCATCTTTTCAACTTTCAACGCCCCCC
AAGAGAGGGAAAGAAAGAAAGAAAGAAAGAA

>Cluster-13185.59284
AAAAAAATTGAAGAAGACCGCAGTGACAGGCGCTTATTCTTTTCAGTTTTCCCTATCCTCGAGTCACGAACTCAAATGTC
CGTAACTCGCTCCTTCCTCTCCATCGCCCCTGTGTCTACTACCAGCACCCGATTCGCCTCCTCCTCTTCTCTCTATTTAA
GAAGAAATCCTCTCTCTCTTACCTTATCTTTCTCTTCGTTGAAGCTCTTCTTCTCCACTCGTTCTTCTTCTTCAATGGCT
CCTTCGACGACTCCAAGCGTCACCGAAGAAGCTTCTGATGCTGGAATGGATGCAGTGCAGAGACGCCTCATGTTTGAAGA
TGAATGTATTTTAGTGGATGAGGAAGATCGTGTTATTGGGCATGACTCTAAATACAACTGTCACTTGATGGAAATAATAG
AATCTAAGAATCTGCTGCATAGAGCTTTTAGTGTTTTTCTGTTTAACTCAAAACATGAGCTGCTTCTTCAGCAACGATCC
GCAACGAAGGTAACATTTCCTAAAGTGTGGACAAACACCTGCTGCA
>Cluster-13185.56059
GGGGGCCACCTTTTCTTTTAAGACACTAACATCAATGCCATCTTTTCATCTTTATTCCAGGATGATGAAAATATATTTTA
TATACATAGAACCAGGGAATCTATCCACTTGTACCATATATTTCTTGATATAGGAATGAATGAAGGGTTGCACTTGTGCA
GGGAAGCATCTTCTTGTGGAGCTTATCATCCTCCTCTCTTGGCTTACTTAGAAGCTTTGCCTCCATCATATGGCCATATA
GGCCACGAGATAATACTCCAAAATCAAAACAAAGATGGATCCTTGTTCCAATCGCCTTCTGCAACAGCTTATGCTTTCAT
GGTTACGGGAAACGAAGGTTTTAAGCTCTACTTGGAATCTATGGTTCAAAGATGCGGGCATGGAGGAGTTCCACCCTTTT
ATCCCATCGATGAAGAACTTATAAAGCTGAGCATCGTGGATCGACTGGAAAGATTGGGCTTGTCAGAGCACTTCTCAGGG
GAAATAGAGGATGTTTTGTTCCATGTTTATATGAATTGGACAGTACAAGAGGAAGAGGAGGACAAGAAAGAGCGTAGCAC
TCTGGTGCCAATTCATTTGTATAAAGATTCTCTAGCATTTCGACTGCTGAGAATGCATGGATATCGTGTATCCCCTCGAA
GGTTTTGTTGGTTCCTGCAACATGAGGACATAACATCATATATTGAAGAAAACTATAATTGCTTGTTGAGCACCTTGTTA
AATGTTTACAGAGCAACAGAGGTGACGTTCTTAGGAGAGAATGAACTCGAGGAAGCCAGGTCTTTCTCAAGAAAATTACT
AGAGAGGGGACTGACCATGAAAACTGCAAAGGATAGTGTTGTGACATTCAATATTCAAAGAGAGATTGAGCGTCAGCTGG
CACTCCCATGGCTTGCACGTTTGGACCATCTAGAGCATAGAGATAGCATCGAAGGAAGCAAGAGCAACGATTATCTATGG
ATGGGCAAGGCCTGCCATTACAGGATATCATGCCTAAATGACGACAAACTGCTTCAACTTGCAATGGAAAACTACACGCT
TCGACAGTCCATTTTCAAGAACGAGCTCGAGGAGGTCACAAGGTGGAGCAGGGACTCCGGTTTGAGAGAGATTGGATTTG
GTCGCGAGAAAACCACCTACTGTTACTTGTCTGTTGCCTCTAATGCATACCACCCTACACTCTCTGATGTGAGGATGTTG
GTCTGCAAGAGTGCAATCCTTGTTACAGTTGCCGATGATTTCTTTGATATGGAAGGCTCGTTGGATGAATTGAACACCCT
CACTGAAGCAGTTGGAAGATGGGACGGGGATGGACTATCCGGTCACAGCAAAGTTATCTTTGATGCCCTTGATGAACTTG
TTGATAATACTATCAAAATGTTGTTTGATCGCCATCGGGTTGATACAACGAAGATTGTTCGAGAGCTGGTGAGTGTTTAA
TTGTAGAAAGTATGAATTTGTGTACCTAGCCAACCCTAAATAGATAAGATAAGGGTTCAATGACGATATATGATGCTCAA
CGTACAAATATGTAGAGCAATTAATGTCTCATGGACAGAATCTCTTAAAGCATGTTTGTATAATACTTTTCCGCAGAAAA
TCCACTTTTTCGAGGAAAATCCATTTTTCCAGTATTTGGTGTGGAACAATTTTGTAGAAATGCATTCCTGCCTCATCAAT
ATTTTCCTTAATAATGATGGAAATGAGTTTTCTATGGGGGGTATGGGAAATGGTTTTCCTCGAAGAACTTCTCCCTTGTT
TCTTCACTCTTGTCC

>Cluster-13185.63961
TTTTTTTTTTTTTTTTTCTCAGAAACAGGATCCCTCAAACAGAGGGACTAGCATTCATTCATTTATTTTCTGTTATAGAG
CCACATGAAGGAACACTGATGCCTTTTTACACTTGCTTACAGCTGAATGCATACCTGGCAAATCCGTCCATTGGATAGAT
GGGTCCAATGGGGGCCCACAAGACTAGACATGCCCTCTTCAGCTGCATCAAGCTACCAATTAAGCCAGGACGGGTCTTCT
CCCAGAAGACAGAAGTGAGTTTGCAGCAAACTCCCGAGCCCACAAATCATAATGAATGATCTCCTCCAAGGAGGGACTGG
TCACTAGCTCTTTCCTGTGTTCGGCGCATGTGAGTTCCACAATCTTGAAAATGTCCAGGTAGCCGATTTTCTCATTAATG
AACATCTCCACAGCCTTCTCATTAGCTGCACTAAGAACTCCAGTCATTGTACCTCCAGCACGCCCAGCGGAGTAAGCAAG
ATCCATGGATGGGTATTTCACATTATCAGGAGCCTTAAATGTCAGAGAGCCCAACTTGCAAAGGTCAAGCCGAGGCCAGG
TGATTTCAGAGCAATAAATTCTCTCTGGCCACGACATTGTGTAAAGAATTGGAAGGCGCATATCAGGCCATCCCAACTGA
GCAAGAACTGATGAATCCTGGGTCTCAACCATTGAGTGTATGATCGACTGGGGATGAATCACAATCTCAATATCATCATA
TTCAGCTCCAAACAGATAGTGGGCTTCAATAACTTCAAGACCCTTGTTGAAGAGGGTGGCAGAATCCACTGTGATCTTCT
TTCCCATATCCCAGTTGGGATGCTTTAAAGCATCAGCAACTTTCACTTCCTTGAGTTTTTCAACAGGCAAATCCCTGAAA
GCCCCTCCAGAAGCAGTCAAAATAATGCGCCGAAGTGCACCCTCTGGCAGGCCTTGAATACACTGGAATATAGCAGAATG
TTCTGAGTCAGCAGGAAGTATTTTTACTTTATGCTTTTGTGCAAGAGGAAGTACAAAGGGACCGCCCGCAATCAGAGTCT
CTTTGTTTGCCAATGCTATGTCTTTTCCGGCCTCAATTGCAGCTACTGTAGGCTTCAAACCTGCACATCCTACTATTCCT
GTGACCACCGTGACGGCATCTGGGTGACGTGCAACTTCAATGACACCCTGCTCTCCAGGAATTATCTCAGGCTTGTATTC
AGCATCCGCCAAAGCCTCTTTAAGTTCATCAACTAATGACTCATTTCTAACAGCAACCAGTTGAGGTTTGAATGTCTTCA
CCTGATCTGCCAGAAGAGTCACATTTGAACCGGCTGCCAGTGCAACAACTCTGAATTTGTTCGGGTTCTCAGCTACTATG
TCCAAAGTCTGAGTTCCAATAGAACCAGTGGATCCAACAATCGAGATAGGCTTGGGACCATCCCACACCTTCCGTCCTGG
CTCTACAACGGCTCGTCCTGGCCATGCCGGTGGGGGCACCTGGGCAGAACAGCGAGTCAACCTCACATGTGGCATTCCAT
TCTCCTTCCTCTTCAAATAAATTCCTCCTTTGAGCTTCAAAAGGCTTCCTTTCCTGGAATCCAAGAAGGAGATTCCTCCG
ATGTCTGCGTGCAGTGGGGATTTCAAAGCCATCTCTTCTCGAAAAGGTGAAAGCCAAAAAGGAAGGAAACTGTGAAAGTG
AGAGAGCGAGAGAGAGAGAGACAGGAAAAGAGAAGAAGATATGTGAGAGCTTATAAAAGGCAAGAGAGAGTGGCAGAGAA
AGGATAAGACGAGAATCGCAAAGTGGGAATCTCCTTCTTGGATTCCAG

>Cluster-13185.75128
TTTTTTTTTTTTCCTTTTTTTTTGTTGTAAGAATTTCAATATATTAGTTGGTATTTACAATCATGCACTCCCACTAGGCC
AATAGAGTAGCATCAACTGCTCACTTGTCAAAATTGGGTCTTGGCCCAGGACAGAACTAAATCCATTGGGTAGGTCTAGG
TCTAATCATTCCAGCCCAACCCAAATACAGAACTAGTTAGATGAGCAGCAGATTCATGTGACTTCCAGCCACCAGTCCAA
GTTTTTGATAGGGAAGCAAAGGACTTATTAAATATGTATCTATCCTTCAATGAATCTGAAAGAAATAAACAGAGAGATAG
CATCAACTGTCTGTGTCATTAAAGGAATTAGACAGTTTTTGAGCATGGACCCTCATTTGTCTTGTAGCCAGCCAGTAGGT
ATCTTTCAAACCTACTGAATTACAAGGAACTCCTGCTAAAGGTAGTTGTCTCATTAACTATGGGACTACCAAATACTGAA
TACGGACGTGTGCAATGCATTAATGACTGTAAGATCATCAGTGGATACCACTTTGGAAATCAAAATCGATCAAAATTACT
GTTCCAACAGGGCTCATAATCTATAAATAAAGTCAGAAGTTATTCTCACCATCCCATTGGTTTAGCAGGCACCACCGGCC
TCGCAGATTAGTCCCGTTTGATGAAACACCAAAGGATACCCATGTCATCGAAAAAAGAAAAATGAAGAGTAGAAAAGAAA
AGGAAAAATGTCGTTTTCATTATGGGTACTCTCTTCTTAATTTTACGGCGTGCCTTTGAAGCCCCATTTTTTTCACCTGA
TTTTCTCACCTCCTAGCACGGAATCAAATACCATACGAAAGAGGAAAGTGATGGTTCTTTACAAACAGACCCTACAGCAG
AAATAACTGATTTTCCGGAGAATCAATCATCATTCGGAGGTCAATGGAATAAAGAATTGGGCCTCTATCTCCACTGATAT
AAAATCATTAGTGGGGCTCATTTTTCAAATCGAAATCCAACCAAAAAAAAAAAAGACTGCTCCCACCAATAGTAAATTCA
ACTATTGAATTGAATGTGACTTTTTTTCTATTTCAGTTTTTGCTCTGACTTTTGATTGGCTATTTGATTGAAAAAACATG
ATTAATCATTTTTTCCATATCAAACGGTCAAAACCAACGGCTAAGAATGCGGAGGAAACTTTTGCATGCATCCGTCACCT
TTTGGGAGTCTAATCCCAAATGCCATGGAAACTGTCAATTTGTAAGTTTGGAACTTATCCCATAAGGAATTTTGCTACCT
TAGGATTGTTATCCGATAATGAATTTTGGATAACCCTAGTTTAATCAAGAAAAACCCCCTATATACAAAAGACATTTATT
TTGAACGGTTCTGATTCTACAAATGTAATTCCACCATGAAGTTACAGTACTTTTTAAAGTTTGGATTTGGTGTGGACCAC
TCACAGTTTGCTATATCACTGCAGCTATGCATCTGAACAGGAGCTGCCCGCGGTGATCAACTCACAGTCACCGTGCGTAG
AGCCACTCAGAGGATCCTGATTATACACTTTAAGGAAGGATTTCTCTAGGTTATATTATAAGAGGATTTTTATTCCATTT
GCAATAATAGAATGGTCGGGATAATGTGGGGCCCATTGAAGATAAGGTAAACAGATGACTTATTAATTGAGGAAGTCCAC
TACAACATGGAGGAAATTCAGATTGACGTAGTCAATTGCATTGCACGGGCAAAATTTCTGCTAAAATAGCTAAGAAGTTT
GACAAAAGACTTTTAGACGCCAAAGTCAAATCTACTTTATGTGATTATATGCATAAAAGCTTTTTCAATGTAGAAAAAAA
AATATTTTTTAAGATTTTTACATATTAATCTTCTTCAAACTTAATTGTTTCAATTTCATTATCGAAATTTGGATAATATC
ACAAGAGTGACTCGACTATAATCAATATTTGTATTAAACATTTCTGCACTATATCCCAAATACCTTTTGCAATCAGCAAG
CGAATTTGATTTTTAAATGATACGAAAAATGACATTTTCTATAAAGTAAATACACAATGTGCGACCATTTTTCATGTTTT
ATCATTAGGAAAAAAAAACTCCCTAAGAACATGTATAAAAGCTATGGTATCATGTGACCATCTCATGATATTGGGAGATT
TATTAATTTTTATGACATACACGGTTCTCGTGATATTATATAATTTGGAGTAAAATAGTTTTTTTAAAAATATAGGTCAG
AGCTGATAGGCACTAGTGAAATTATTTGAATATCAATCATTAAATTGAAAAAATTGGATTTAAGGACGATTAATATGTCA
AGACCCCTTTACATTATTGTAATATTCTAAATTACATTACACACAAAGGGAAGAACACAGGGAAATATTTATTATGTGAG
GAAGTATTCCCTTTCCTCTTACAATTCAGGGTAGTCTTTCCTGCTAGGGATTCTGGAAATTTCTTTTGGAAACTAGATTA
TGAAAGTTCCTTTGGAAATTCATGTCCTTGATGCTAGCGGCCTTCAGATTTCTTTATCAGGGATACTTTCTTTAAGCAAG
GAGGTGATATGCTGCTCAAGAGCTGGAAGACGTTGATCATTGTCGTAGCTATACATGACTTGAACCATTCGAGTTGTGTT
TAGTGATGCCTCTATGAAAGTTGGTGAGAAGGGATATGGTGAGAGGCATTCCTTGTTGAGTTCCTTCCATGCATTAGAAA
TCATGTGTCTTACATGTCTTCTCGCACTTTCAAGAGAAGAAGTTGCATTTTCTTTCAGGTAGCACTCTACATATGATCCA
TCGTAACCTTTTTGGTTCTCATCCTTAGCACTTCCCAAATCATCCCACAACCGAAGAATCATTGCTGGGCAAGATATGAG
CTTTGGTATACTGTCCACAAGATCCACGCTCTCTCTTGTGATCCCATTGCCCACAAGGAAAAACAAGTGTACCAACACAG
TTGCCACTCCTGAACTAGTCACTCCATTTCTCAGGTATTCATCTGCTTTTGGTGAATCTCCCTCAGCAAACCATTTTGCT
TCTACAAGAAATGCATTGCACAGGTCTCTCCACGTTTTCTTAAGGGAGTTTATCGGATTCCATCCATGTTCCTTAAGGAC
CATGTATGCAATCTCATTGGTGATGTTATGGAGAGCCATGAAACATAGCTTCATGTTTCTTGGAAGTTGATTGATGTCGG
AAGGGTCCCATCTATTGACAGCTTCAGTAAATACGACGAGTTCATCAAGTGTCCCATAAACATCATAGATGTCATCAATT
ATGTAGACAAGAGCAATGGGTTTAGTAAGCTCAATCCTATATCTCGAGAATTTAGGATTTGGTAGAACAGCTAAGGGCCA
CATGTACCATTTTAATGGTTGGTCTCTTGCAAATCTTAGTTCTTGTGACAGACCCAAGTCTCCCCACCACTCTGTCACTT
CTTTGAGCTCACTTTGGTGCATGGATTGAAGAATATTGAAGTCCAATATCGCCAATTCCTGTATGGGGGCATCAGTTGTT
CCATCCTTTCCTTGTAGATCTTTGAGGTGTTTCTTGATGTTGAACCTTGGCAGGCTCATGTGAAAAGGATGCTCCAAGAC
ATGTCTCACCTCTCTTTCTAGATCTGGTTCAATGAATTCCATTGAAGCAATGAGGTTCTTGCTAGCAAAGTCATTAACTT
CATCAAGGATATCCTCTCCTTCAGTTGAGAGTTTTGAAGATTCATACAAACTCATTAATCCCTTTATATCTGCAGTTAAT
TGTAGTTTAAATCTACCCTCTTTGTCCTTGAAGCTGTTAAACACATCTGGAGATGCATGGTAACCATGTTCTCTTAGCAG
TCGAAAGCGAAGCGCGACATCATGAATGCTGCTAACGGCGTCATCATTTTCACTTAGGCTACATAGAATTGATTCAATCT
CTTCCCGGAAATGGTAGTCAATGCCTAGCCGTTGAAGGTTGTCGATCATAACCATTTTCTCAGCTGGGTCTTTCAGATTT
TGGACTATTTCCCTCACTTGATTAACTTTCTCCCTCTGCTTTATGTTTAAGCCATCCAAGATAATGGTAGAAGATGTACA
GAATTGGTGATGGGTGATGCTTTGGAAATGGTCTGTAGCTAATTGGGGAATGGGATTAAATAGAGAATTCGGTGTTTCAC
GGTTTTGATCATTGCTTGGATCGAATGGAGCATTGGGTGTTTCGTGGTTGTGATTCTTCATTGGAATGAAAGGATCAGAA
TTCAGAGGGGCCAATGAAGAAGAAGCCGCTGAGGACATCTTTATGAGGTGGGAAAACTAGAAAGGGCTGAACATGAAAAG
AATGGCACATCTACTCCCCCTTTATATAGACATCATCAACCACAAACTCACAGCTGTGGGGATTGTGGCCACTATATTGA
GGCGTGGTATGTAGTCATTGTGAAATTTCCTTGCAGAGAGGATTGTCATACTTCAGAGCATGAATAACGTTTAATATAAG

>Cluster-13185.50659
GAGCGAGTAGCGCATCGCCTCGTGGATCTTCTTGGGGTCCTTGAGAGAAACAGCTCTGTCTAGGGCCTGGTTCACGGAAT
TGGCCTTCTGGAGCATGTAGCTCTTGAAATCAAACCCGGAGATTGGATCTAATACCTTTGGGGCATCTGGGGTTTTCTCT
TCTTCCTTGACTGTTTCTTTTGCAAGGTGGGTTGCAGAAAAGCACGTTCTTGAGAAAGGCCTAACAGAAGAAACCAAAGG
AGAAACAGATTGGGGGAAATGAGAGATGGGTATTGCATCTCCCCTCCTCAATTGATTAAACATCGAGCAAATTGATGGTT
TTGACCCATTTGCAGGGTTAAAAATGAAGCATGATTGAGGAATCAAAGCGAAAGCAGCCATCTTTCCAAAACACCTCTCT
ATGGGGAGATTTTTTCTGAGGAAACCTATATGTGAATTGTGAAGGCTCTCTTTCTTTTGCTCTCTCTCTCTCTCTCT

>Cluster-13185.34215
CGTTATAGTAAAGTAATGTACATGCAATTCATTTCACGAATATTTTTCTCCTCTCAGTCTTTCCTTCTTAAATCTTCCTA
GTGTCCTTCTCTTGCGCTGTCGCTCTCCCTGTCTGAAGGAAGATCTGTTTTTTGTATTCTCTGTGCGGATCTTATATCTA
TATTTTCATGGCTCCAGCTGCAGCTTCAGATTCCATTAAGCCTCGAGATGTATGTGTTGTTGGTGTTGCCCGTACACCTA
TGGGAGGGTTTCTTGGCACCCTTTCTTCTTTATCTGCCACCAAGCTAGGTTCTATAGCTATTGAATGTGCACTTAAAAGG
GCTAATGTTGATCCTAAACTCGTACAAGAGGTCTTCTTTGGAAAT

>Cluster-13185.48729
CTCTCTCTCTCTCTCTCTCTGTTAAGTAGACAAAATCGAATCTAAACCAGAGCTACTGTTGCAGCTTCTTCTTCATTTCC
AGGTCTCGTGTTTATTATCTAGAGTTGATTTTGAAGGAAGAAAGTACAGATGGCACTTCGATTCGATGTTCCACTCTCTT
CTCCTCTCATCAACAATCTCCATTCCCACCCAAAATCCCACCGATTTCTTCCTTTTCTCGCAAGTCCCAATCCTCCTCCT
TCACCATTTCTAAGATTACAACGTCCAATTCGAGGCCACCAAGATGAGTTCAGGAGGAGAGTCAGGATTAATTGCTCCGT
GGCAAATACCCCAGAAAAGAATGAGGTTTCTCAGATTGTGAAAGAGAAGAGCGTTTCAGTCGTTCTGTTGGCGGGAGGAA
AAGGTAAAAGAATGGGGGCAAGCATGCCGAAGCAGTACCTCCCACTCTTTGGCCAACCAATTGCTTTGTATAGTTTCTAC
ACTTTCTCTCGCATGATTGAAGTGAAGGAAATAGTTGTAGTGTGTGATCCATCCTACAAAGACATATTTGAAGATGCCAA
AGCGGAGATCCATGTAGACCTTAAATTTGCTCTTCCTGGGAAGGAAAGACAGGATTCTGTGTTCAATGGATTTCAGGAAA
TTGATGCAAGCTCGGAGCTCGTTTGCATCCATGATTCAGCGAGGCCTTTGGTATTATCTGGAGATATTGAAAAGGTGCTG
AAAGATGGGCTGATGAATGGTGCAGCTGTGCTTGGTGTTCCAGTTAAAGCAACAATCAAAGAGGCAAATAGCAAATCCTT
CGTAGTGAGAACTCTGGACAGGAACACGCTTTGGGAAATGCAAACTCCTCAGGTCATCAAGCCTGACTTGCTTAGAAATG
GTTTTGAGCTAGTGCAAAGTAAAAGTCTTGAAGTCACTGATGATGTGTCCATTGTGGAGCACCTTAAGCATCCTGTCTAC
ATCACGGAAGGATCTTACACAAACATCAAGGTTACAACCCCAGATGATCTGTTACTTGCAGAGAGGATATTGAACATCAA
TGCAGGAGAGCCTTCGAAGTAACTCGCCCTTTTGCTTTACCAAAATATTTTTTGCTAGTTCATTGAATTTTTGGGAAGAA
ATAAAAAGAAAATCTCTCAGTTCATTGGAATGTTGGAATGTTGTGAAAGAGATCTGATGTGATAGTAAAGTTGAAATGGT
TCCTTCTTGAGGTCAACATCAAGCTTGAGGAGAAACCAGCTTGACACTTCAACACTTGTACCTCACGGGGTTTCTGTGCT
TGATATTGGGCTTTCCACCTTCTTGAGGCATCTTTTGTTGATAAATTAGCTCATTCATTGAGAACCTGGATGTAATAGTT
AAATGAGCTGAAATCTGAGAAAGGTCTTTTACAGCAGGTCTTTTTCCTATAAGGTGCTGACCAGCTCATTTCATTGTCAT
AAGGATTCATTTATCTCTAACAAAAATTCAATCCAAAAATGACTTAAGATTTATG

>Cluster-13185.52288
TTCCAATCTTTTGAAAAACATGACCATTTCTCAGCTAAATGAAAACAACCTTCTATCACTCTAGATACCCACAAAGATAC
TTTTGGCTATTCCTGCCAGTGGCAGGTATTGAATGCATTCTCCGGCCTATTTTTATCCATTCATGCTCAGAAAACCATCC
AAGGAGAGAATTATTAGATCACCCATAGGTGTTTTGAGAAGGAAAAGATGGCTTCTTTTGCTTTGATTGCTCAAGCTTTC
TCCATCTCTTCGAACTTGTCAAGTGGATCGAAATCATCACAATGCTTGGTGTTCAATCAGGTGAGAAGGGGATCTGCAAA
ATCCAAACCCATATCTGTTTTTTCTCCATCTCCTTCTTCTTTGGGTTTCGCCAAAACGCCCTTCTTAAGGGCATGTTTTT
CCGATGCCCACCTTGCAAAAGAGACATTCAAGGAGGAAGAAGAGAGAATCCCAGATGGCCAAAAGGTCCAAGAACAAGCT
TCTGGGTTTGATTTCGAGAGCTACATGCTCCACAAGGCCAGTTCGGTGAATCAGGCTCTAGACAGAGCTGTTCCCTTGAG
GGAGCCGAAGAAGATTCACGAGGCGATGCGCTACTCGCTCCTGGCCGGCGGGAAGCGGGTTCGCCCCGTGCTCTGCATCG
CCGCTTGTGAGCTCGTCGGAGGGGACGAGATCACGGCCATGCCGTCTGCGTGTGCGGTCGAGATGATGCACACCATGTCG
TTGATACATGACGATCTCCCGTTCATGGACAACGACGACCTCCGGCGAGGGAAGCCCGCCAATCACAAGGTGTTTGGTGA
GGATATTGCCGTCCTCGCTGGAGACGCCCTCCTCGCATTTGCCTTTGAGCACATTGCAACTGCGACGGAGGCCGTCCCAA
TCTCCCGCCTTCTCCGGGCCATTTCCGTGCTGGCCAAGGCGGTTGGGTCACAAGGCCTTGCTGCAGGCCAAGTTGTCGAT
ATCTGCTCGGCCGGATCGCAGGAGGTCGGATTGGAGCAGCTTGAATTCATCCATGTTCACAAGACTGCAGCCCTGTTGGA
AGGAGCAGTTGTGATTGGAGCCATCTTGGGTGGTGGTTCGGATGAAGAGGTGGAGAGGTTGAGGAAGTTTGCTAGGTGCA
TTGGGCTACTTTTTCAGGTGGTGGACGATATCCTCGACGTAACAAAGTCA

>Cluster-13185.52287
AAAGTGAAAAAAAAAAAAAAAAAGGATATTTATATAAACAAAGTCTGAGTAAGATTAGTTTTCACTGAATTAAACTTGCT
TTTATTCAATTGTAGTTCTTCATAAGTAGAACACTAAGCTTTGGTTACCAGATACATTGTCCATCAGTCACCTGGTTCTC
TCTCTGAGCAAATATGATATACGCCCATCTTGCAAGAAGAGCATTTTCACTAATACTTTCCTTCAATCAGTCTGCTAGTT
CTGTCTATAAGCAATATAATTCGCTAATGAAATCAGAGGCGCCGCCTTATTGGGATCAAAGCACAGGAGCTGCTCTCTTG
CTTGCTGGTTCAATTCTTTAGCAAACTCTCTAGATTTCTCAAGACCCAACAGTTTTGGATAAGTAACCTTATCTGCGGCC
AGATCCTTTCCTGCGGTCTTCCCAAGCGCTTGTGATGACTTTGTTACGTCGAGGATATCG

>Cluster-13185.69470
TGAGCAATTATTTGGTGATATATCCTTCATTAGCGGAACTTATGATTTAAAAAATGATATCTTGCATTGATGGGTGACAT
TTTCTAACTAAAACCATAGAATTTCTACTCCCAATTTTCCAAGTTACTATCTAAAGTAAATCAGACTTGCCATGAACAGT
TGTCAACCACAAAATGATCGACACAGAACATAGTCAACATACCAATTACATTGGAACGATCCAAGTCACTCAAATATGAA
TTGAAGAAATAGCAGATGAGATATCCTTCACTCGTGGATCACCACTTTCTAAAGAAACGCCTTGAGGATCTTCTCTTACC
AACATGGGCAAAACACTCAGTTTACTCCAGGCATCGGCAACGTTATTGCCGGATTCTCCTAAGGTAATAGCAAAAATTGC
ATCAAAGCCACCTGCTCCAGGAACTCCAGCCAACAAAACTCCTTTCATATTCATTGTGGCATCCAAAAGTCGAGTTTGTG
ATTCAGGTTCTATTGGTACACCTGCTGTCTGGCCCATCTGTTGCATATGATATCTGATGTGAAGGAAAGCATCTCTTGTC
CCTAACAGTGATTTCACAATTGCTTCCTGGTATGTATTAGCTGCTTGCTGCATCCACTTATCATATGTATACTCACTACA
GTTTCTAATAATAAACCGGTACATGTCCCACTGCTCCTCTGCAAATTTACTTAATATTTTCAGTTGCATTTCAAGAGCCG
AATTTGCCTCTGCTAACTTTTTCCATGTTTCCAAGGCTTTCTGAGGATCAGACGTTTGCCACCGCTTCACAGCACCCACC
ATAGATGGTGTGGATGATCCTCCAGTTCCAGGTTCCCCTAGTAGAAGAGTCATCAGTGGTGGTAACGAAAACTTAATCTT
CTCATGATCCCATTTCTCTTTCAGAATACCAGCAATGATCTCTTGTAATGGTTTTCCTTTCACTGCCAACTGAGCAGAAG
AAAGAACTCCAGGAGAAAATCGAACATAGCGTTGACTACCATAGACTGCAGCACTAACATCAAAACCACTGCCTACTTTC
CCTTGTGCAATACAATGGCCAGTTTGGGCTGCAATATGCACCAAGTCGAGGTCTGAATTGAGCAGCTTCTCTTCAATAGG
ATTTTTAGCCGAAGATGGCAGACGAACAACACCAAGGTAATGAAGTAATGCTGCAACCACTGACGTGGTCATTGCTGCTG
AAGAACCTAGTCCAGTTTTTGCAACTTCAGGTTTGCAATTATCTCTAGTAACAGTCCGATCAGACCCCTCTGCATTAAAG
GTAATTGATGAGAACGGTGGAAGTGAGGTCAATGCTTCTGGCCTCAAAGGAAGTCCACGTGCTTCAATCTGATTTCGATA
TGAGTAAAAGTCATTGCAACCCAATATTGTGATATCAAGGCCTTGCAAGAGTAGTTTCTGTAACTCATCCTTCTTTCCCC
TATCATTTAAGATTGTGGTGGCAATTGCAACTGCATATTGTACTGCTTGTTCAACAAAAGGGTTGGCAGAGTCCCTTGAA
GAGATACAGTGGAGGGTTGAGTTCTTATGAGACAACTTGTACATGGTCTCCCTAGAAAGCTGAGGAGATGTTACTTTCAC
ATCTGTCCATGCCCAGGCCCAGCTATCTTGCTTAACTTCTTCATAAAATGGCTTCACGATTGCATAGAAACGGGCAGTCG
TGCTAAGAACAATTCCAGCATTTGGTCTCTCCAAAATCAAGTACCCACCTGTCATCAAAACCTTCCCGGGAGCAGATGCA
ACTACTTGTGCCATTGCAGCCCTCACTTCCTGCAACCTTAACAGAAGAGTTTGGTCTGAGTTGTGTGAGTCACAAACTGA
GTAGCTGAGTCTGAGAAACCTGGAGGCCTGAGGCTTTCAGTCTTTCTGTTGATAGCGAGACTGGAAAGGGATGCAGAACA
GATCGAGAGAGGCTTTTCAAACAGCACCTTGAGTCTCTCACTCTTTTTGTGGGATGGTGATGGTGAGACTGGTCAGGAAT
GCAG

>Cluster-13185.70110
AATGGAGCTAGCTCTTGAATGATGAATCGCCCATTGTCACACATCCCCCACTTTCTTCTACAAAAGCTTACTGGTTTTCT
ATGGGAAGCTGGCTGCAGTACTGTTTTTTATGCGGCTTTAGCAGTTTCTATTTATGTTAACGCGTGGCAGGCTGGCAGCA
CTATAAATTTGGATGAGAGACCGAGACCCACCCAAGTACAAGTTGACACTGTGGCCTCCCTTACTTTCTGCTAGGTCATG
GTAGGAAGAGATAATAACAATAGAGGTTGGATGCGAGGTGTCATACTCTGCTGCATAGCTTCACCTTACGTGGCCGGGAC
CAGATGGCTGCATCAAAAGCTCAGTCCCCACTGTTTTGTTATGTGAAACGCATCTGTAGATGGAAACAACTAGTCTGAGG
GGTTGTCAAAGCTCTTGTACAGCTGGCTATGATGGAATCAGACCCTCCATTTCAAAAAGTTTACAAGGCGCTTTTACAAC
AGTCACAACCAAAAGAGAATGAAGAAGAGGAATTCAAGAGAGACAATAACAAGAAACCTGTCAACAGCACAGACTTGTGT
GATCTTCCAGTGATCGATCTCAGCCGTTTGGAATGTGGCAGCGATGAGAGAGCTGTGTGTAAGAAGGAGATTGTAGATGC
TTCTATGGAGTGGGGATTCTTTCAGGTGCGGAACCATGGGATTTCTCAAGAGCTTCTGGAAAGGATTTGGAGAGAACAGG
AGAGGCTGTTTCGACAGCCCTTCGAGAAGAAGGCGAACCAGAAGCTGTCCAGCTTCCCTGAGGGCAGTTACCGGTGGGGG
GCGCCTGCGGCGTCTTCTCTGCATCAGTTCTCATGGTCAGAAGCATTTCATATACCTCTGGTGACGATTGAGGGATTGAA
GACAGAAGAATTCAGCAATCTCAGATCCACAATAGAGGAGTTGGCAGCAGTGGTCTCAGATTTAGCACAGAGATTAGCTG
CAATATTAGCTGAGAATCTGGGTGGTAAGTCAGACTACTTTGTGGAGAATTGCTCATCAAGCACATGCTATCTTCGACTA
AACCGATACCCACCATGCCCCATCTTATCTGGTGTTTATGGGTTGATGCCCCATACAGATAGCGATTTCCTCACCATCTT
GTATCAGGATCAGGTTGGAGGACTGCAGTTATTAAAGGGCAGGAGATGGATCACCGTTAATCCTAATCCACAACATCTGA
TCGTCAATATCGGCGACTTATTTCAGGCATGGAGCAACGGTGCATATAAGAGCATCCAACACAGAGTCATGACAAGCCCA
CATGTGGAGAGGTTCTCAGTGGCCTATTTCATGTGCCCTTCCTACGACACAATGATAGAGAGTAGCATCCAGCCTTCAGT
CTATAGAAAGTTCAGCTTTAAAGACTACAGGCAGCAAGTCCAAGAGGATGTTAGAACAACCGGTTATAAAGTAGGACTTG
ACAGGTTTCTCATCTGAAGCCATGGTATCACATAGAAAACCAAGTGTTCAAACTACAAAGAAATCATGTGATGAATAGTT
GCCAGGTTTTACCATACCCCACACGGAAATTATGGCACAAAAACAAGAATAGTTGACAGGTTTTACCATACCCCACAAGG
AAATTATGGCACAAAAC

>Cluster-13185.15756
TCGCTCTCCCTGTCTGAAGGAAGTGTTGCATTTGGTGCTGCTATCAGGTTTTGACAGTTGTATGGATCGATCTTGTGCAG
ATCTGTTTTGAGTATTCTCTGTGCGGATCTCATATCTATATTTTCATGGCTCCAGCTGCAGCTTCAGATTCCATTAAGCC
TCGAGATGTATGTGTTGTTGGTGTTGCCCGTACACCTATGGGAGGGTTTCTTGGCACCCTTTCTTCTTTATCTGCCACCA
AGCTAGGTTCTATAGCTATTGAATGTGCACTTAAAAGGGCTAATGTTGATCCTAAACTCGTACAAGAGGTCTTCTTTGGA
AAT

>Cluster-13185.62746
TAATATTCAAATCTACAAGTAGGTCCCACTGGTACCAATAGTTCACACTATTGTACTTGCTTTTACCACTTTTATCCACC
TGCTTTTGTGCCTGGTTGAACACTTCTAGTTGTTCTCATGGAAAGAAAATTCAATTGACTATTCATTCACCAAGACTAAT
TACAATCATAAAATAGAAGATAAGGTTGAGTGACATTTGAAACTAATAAGATGATACAAGACCATCAGTCCAGTGGGTCC
GCTCAGATGTTTCAAAATCTTCTACATTCAGATGATACCAACCCCATTAATCCACAGAAAGCGCCTAGTTGATGGATCGG
CGTGAGCGCGACATGAGAAATTAGCAACTCTCTGCTGGGTGTTTCACATGAGCTACAGAATTCGACCTCATCGGTGTTGG
AAATGAAGAATAATTGCAGAATTTCTGCTGGATCATATAGGGAAAGAAATTCAGACAAAATAGACAACATGAAATTTATA
CATTTACATGTGAAATTCCGGATCCTCAGGATTGAGGGGGGCTACAAAAATTAGCAATGCTTTTAAGAATAATAAAAAGA
ATATTTTAGCAAAAGAACTCCTTATTTTCTTCATTGAGGGGGTGTATCTCTCTCACTTCGTTCTTGTAATGACTCTGTGA
GTAAGATCAACAAGTGCCCGCCTAGAAATCCGAATATCCTCATCGTCACTTTCAGGGAAAGAATCAATTGCTGCAGCAGC
AAGAGTAGCATGTTTGGATGCAAGTTCCTTTGTCCTCTGTATCCCTTGGCTCTTTCCAAGGTAGTCAAGTGCAAGATCAA
TATCTGAAGGGTCGTCGAATCCTCGATCAACCAATCCACGTATTTGAGGGAATTCTTCAATGGCAAATAATACTGGAGCT
GTTATGATTCCATGGCGGATGTCAGATAAGGAACCCTTTCCAAGGGAAGCAGATGTGCCAGTGAAATCAAGTACATCATC
AATCAATTGATATGCCAATCCCAGATTTCGACCATAATCATAAGCAAGCATTGAAACTTCGGCCGTTTGCCCCGCAAGAA
GAGCAATTGCTTTGCAGCTGTTAGATATCAATGATGCTGTCTTATAGTATGTTTTCTGCAAGTAGTACTCCATGCTACAA
CGTTGATCAGACGTAGTTGTCATTTGCATTGTTTCACCAGTAACAAGATGCTCCACAACAGTAGCCAGTAATGACACAAC
CTCAGTATTTTTCAATGATGCCAGTGCAACACAAGCTCTGGAAAGCAGAAAATCTCCCGCGAGTACAGAAATCTTGTTGC
CCATTACAAAATTCAAAGAGCCAATACCACGTCTTGTATCTGCATCATCTAAGACATCATCATGAAGAAGGCTTGCAACA
TGAATCATTTCAGTGATTTCAGCAATACACTGCTGCCTTGCACGCGTTTCCTTCAACATGCCATGAAGCACACTTTCAGC
AGCTGATTCGGGTATGGGCATATTTAAAGCTGATGCCATCAACAATAGCACCGTGGGACGAAATCTCTTTCCTTCAACAC
CCATCTTGAAGAAATATTCAGCAGCCGATGCCAGCTTAGGTACCTCAGCAACCACCATGGAACGTAATCTATTAGCTAGG
GTTGAAAGTTCATCAGCAACAAGAGAAAATGGATCCAAAGGTTCCTCAACCACAGAGCTTCTTTCTTGATGAATTTGATA
CCTTACATCATGGTAGGCATGCGAACCATAACAATAACTTCCTCTGCCACCAAAAACCTTTGAGGCAACAGGGGAACCAG
GAGAGAATTTCAGAGGCTTTTCACCAGAGAAAGAAGTGTAAGAACGGCGGGCTAATAAGAAACCGAGATACCCATCTGCA
ATCTCTCCATAAAATCTCGTTTTCGAAGACAGATTTCTGAGAGCCCATCTGAGAGGCATCTTCCAAAGAAAAAGGGGAAA
TAGAAGGAAAAAGAGGAAGACCCAGATCGGGAATCGAGCAGCAGAAAAGCAGTATCTAAGCACTACTTGTGAGAAAAATG
AGAGAGGATGAGGTGTTTAGATAAAAGAAAAGATGGCTGCAGTCTAAGTAAACATGTGTTTTTTTTTATGTTTACTTGAA
GAAGACGAAGAAGAAGAAGCAGAAAGCTGAAGAGTTCGAAGGAGCCTTGACTTTCCACACACAGAGAGAGAGAAAGAGAG
AGAGAGTGTGTGTGTGGTCTTACAGGCGCGAAACTTTTTACTTGTTGGGTGCTGATGATGACGAGGAGAGAGAGGAAAGC
AGGTTAGTGGACGTGAGTGAATCGGACTCTCTTTGTTA

>Cluster-13185.62474
TATTTCCCCCACTACTGGTTCTTACATATATGTGAGCTAGTCCTTCTCTGACAGCACTTCAAAGCTCCAGAGACCTTAGT
CTCCCTCTCTTTCAACTACCCATTAGTTGTTTTTGAGTCTTATCTTCATTCCCAACTTGGGTTTTGCTAGGCAGTTGTTT
GTAGCTCCAATGGCACTTGCTGCATTCTCCTTCCCTGGCCATTTGCAGAGAGATGTAGTTTTAGATCCCCTGAGGAACAC
TTCTACCTCTAACAGTTTGTTTGGTGGAGCAGATCTGCAATATTCATTTCACCATAGAATCCTCAAGGGAAGGAAAGGGT
CATGTGTTTCAGCATCTTTATCAGAGAGGGGAGAATACCATTCACAGAGGCCACCAACTCCTCTCTTGGACACCATCAAC
TATCCCATTCACATGAAAAATCTCTCTATCAAAGAGCTGAAACAACTCGCGGATGAGCTGCGCTCTGATGTCATCTTCAA
TGTTTCAAGAACTGGGGGTCACCTTGGTTCAAGCCTCGGAGTCGTCGAGCTGACAGTAGCCCTCCATTATGTCTTCAATG
CTCCACTAGACAGGATATTGTGGGATGTTGGGCATCAGTCCTATCCACACAAAATCCTGACTGGAAGAAGAGATAAGATG
TCTACAATGAGACAGACAAATGGGTTATCTGGATTCACAAAACGTTCTGAAAGTGAATATGACTGCTTTGGTACCGGTCA
CAGTTCTACTACTATTTCAGCAGGCTTGGGAATGGCTGTGGGGAGGGATCTCAAGGGCAGGAATAACAATGTAGTTGCTG
TCATAGGTGATGGTGCCATGACAGCAGGACAGGCTTATGAAGCCATGAACAATGCAGGGTATCTCGACTCGGATATGATT
GTTATACTTAATGATAACAAGCAGGTTTCTCTGCCTACTGCAAATCTTGATGGGCCCATACCACCTGTTGGAGCTTTGAG
CAGTGCTCTCAGTAGGTTGCAGTCCAGCAGGCCTCTCAGAGAATTGCGTGAGGTTGCCAAGGGAGTCACGAAGCAGATTG
GTGGGTCCATGCATGAACTAGCAGCTAAAGTTGATGAATACGCCCGTGGGATGATCAGTGGATCTGGTTCTACCCTGTTT
GAAGAACTTGGCCTCTATTACATAGGTCCTGTTGATGGCCACAACATGGATGATCTAATTACAATCCTCAAAGAGGTGAA
GAGCACCAAAACAACAGGCCCTGTACTTATCCATGTTGTGACTGAGAAAGGCCGAGGCTACCCATTTGCAGAGAGAGCAG
CTGACAAGTATCATGGTGTCGCCAAGTTTGATCCAGCCACCGGAAAGCAATTCAAAACTAGCACTCCAACTCAATCATAC
ACCACCTACTTTGCTGAGGCTTTGATAGCTGAAGCAGAAGCAGATAAAGATGTTGTTGCAATCCATGCAGCAATGGGAGG
AGGAACAGGCCTGAATCTCTTTCTTCGACGCTTTCCGACGCGTTGCTTCGATGTTGGTATTGCAGAGCAGCATGCTGTCA
CCTTTGCTGCTGGCCTAGCATGTGAAGGCGTCAAGCCTTTCTGTGCAATATATTCATCTTTCTTGCAAAGAGCTTATGAT
CAGGTGGTACATGATGTTGATCTGCAAAAACTACCCGTAAGGTTTGCTCTCGACAGAGCGGGGCTAGTTGGAGCTGATGG
GCCCACACATTCGGGCTCATTTGACGTCACTTATATGGCATGTCTCCCAAACATGGTAGTTATGGCTCCCTCTGATGAGG
CTGAGCTCTTTCACATGGTTGCTACAGCCGCTGCCATAAATGACCGACCATCGTGTTTCCGTTATCCTAGAGGCAATGGG
ATTGGTGTTCAGCTGCCACCGGGGAATAAGGGTGTCCCTCTCGAGGTTGGAAAAGGCAGGATTCTAATTGAGGGTGAACG
GGTTGCTCTTTTGGGCTATGGGACAGCAGTTCAAAGCTGCTTGGCTGCTGCTTCTCTAGTTAACCAGCATGGTTTGCAAG
TAACCGTTGCTGATGCACGCTTTTGCAAGCCATTGGATCAAGACCTTGTTCGCAGTCTAGCTAGATCACATGAGGTCCTG
ATCACCATTGAGGAAGGATCAATTGGTGGCTTTGGTTCTCATGTTGCCCAGTTCATGGCCCTCAATGGCCTTCTTGATGG
TAATACAAAGTGGAGGCCATTGGTTCTTCCAGATAGGTATATCGACCATGGATCGCCAGCTGATCAGATGGCGATGGCTG
GCTTGACCCCCTCTCATATTGCCGCAACTGTCTTCAACATCATTGGACAAACCAGAGAAGCTCTTGAGATCATGACTTAG
AGAAATGAAAAAAAAATACTTAAAATAAAAGGAAAGCATTTTTTCCTCATCGGTGTAAAATTCAGAGGTGTATAAGACAT
TGAAGATTGTTTCTTCAACAATGTAAATACAGTTTGTAAGAATTCGAATTAGCCCTTCAGTCTAGTTATCATTGGAAGGT
ACACTTAGCTCTAAAGCATCTTTATTAGCAAGTTCTACTCCATTCCAACATGTATTATCATGCTATGTGGGGATTCAAAT
TGAAATTATCAGATGGGCATTGCATATTCAAGCAACAGGCGAAACCAGCATCCCACAATCCTACATGGACCTCTGATACT
TGTTCCGTCCTTATCGGCTGTTTTCAAAGTGTTTACAGAGTGTAATTATTGTTGACTTGGCATTTAAATGGATTCTGTTC
TAGGTAATGGTATTCTAAAAAAAAAAAAAAAAAA

>Cluster-13185.67963
TGAGCAATTATTTGGTGATATATCCTTCATTAGCGGAACTTATGATTTAAAAAATGATATCTTGCATTGATGGGTGACAT
TTTCTAACTAAAACCATAGAATTTCTACTCCCAATTTTCCAAGTTACTATCTAAAGTAAATCAGACTTGCCATGAACAGT
TGTCAACCACAAAATGATCGACACAGAACATAGTCAACATACCAATTACATTGGAACGATCCAAGTCACTCAAATATGAA
TTGAAGAAATAGCAGATGAGATATCCTTCACTCGTGGATCACCACTTTCTAAAGAAACGCCTTGAGGATCTTCTCTTACC
AACATGGGCAAAACACTCAGTTTACTCCAGGCATCGGCAACGTTATTGCCGGATTCTCCTAAGGTAATAGCAAAAATTGC
ATCAAAGCCACCTGCTCCAGGAACTCCAGCCAACAAAACTCCTTTCATATTCATTGTGGCATCCAAAAGTCGAGTTTGTG
ATTCAGGTTCTATTGGTACACCTGCTGTCTGGCCCATCTGTTGCATATGATATCTGATGTGAAGGAAAGCATCTCTTGTC
CCTAACAGTGATTTCACAATTGCTTCCTGGTATGTATTAGCTGCTTGCTGCATCCACTTATCATATGTATACTCACTACA
GTTTCTAATAATAAACCGGTACATGTCCCACTGCTCCTCTGCAAATTTACTTAATATTTTCAGTTGCATTTCAAGAGCCG
AATTTGCCTCTGCTAACTTTTTCCATGTTTCCAAGGCTTTCTGAGGATCAGACGTTTGCCACCGCTTCACAGCACCCACC
ATAGATGGTGTGGATGATCCTCCAGTTCCAGGTTCCCCTAGTAGAAGAGTCATCAGTGGTGGTAACGAAAACTTAATCTT
CTCATGATCCCATTTCTCTTTCAGAATACCAGCAATGATCTCTTGTAATGGTTTTCCTTTCACTGCCAACTGAGCAGAAG
AAAGAACTCCGGGAGAAAATCGAACATAGCGTTGACTACCATAGACTGCAGCACTAACATCAAAACCACTGCCTACTTTC
CCTTGTGCAATACAATGGCCAGTTTGGGCTGCAATATGCACCAAGTCGAGGTCTGAATTGAGCAGCTTCTCTTCAATAGG
ATTTTTAGCCGAAGATGGCAGACGAACAACACCAAGGTAATGAAGTAATGCTGCAACCACTGACGTGGTCATTGCTGCTG
AAGAACCTAGTCCAGTTTTTGCAACTTCAGGTTTGCAATTATCTCTAGTAACAGTCCGATCAGACCCCTCTGATTTCGAT
ATGAGTAAAAGTCATTGCAACCCAATATTGTGATATCAAGGCCTTGCAAGAGTAGTTTCTGTAACTCATCCTTCTTTCCC
CTATCATTTAAGATTGTGGTGGCAATTGCAACTGCATATTGTACTGCTTGTTCAACAAAAGGGTTGGCAGAGTCCCTTGA
AGAGATACAGTGGAGGGTTGAGTTCTTATGAGACAACTTGTACATGGTCTCCCTAGAAAGCTGAGGAGATGTTACTTTCA
CATCTGTCCATGCCCAGGCCCAGCTATCTTGCTTAACTTCTTCATAAAATGGCTTCACGATTGCATAGAAACGGGCAGTC
GTGCTAAGAACAATTCCAGCATTTGGTCTCTCCAAAATCAAGTACCCACCTGTCATCAAAACCTTCCCGGGAGCAGATGC
AACTACTTGTGCCATTGCAGCCCTCACTTCCTGCAACCTTAACAGAAGAGTTTGGTCTGAGTTGTGTGAGTCACAAACTG
AGTAGCTGAGTCTGAGAAACCTGGAGGCCTGAGGCTTTCAGTCTTTCTGTTGATAGCGAGACTGGAAAGGGATGCAGAAC
AGATCGAGAGAGGCTTTTCAAACAGCACCTTGAGTCTCTCACTCTTTTTGTGGGATGGTGATGGTGAGACTGGTCAGGAA
TGCAG

>Cluster-13185.30954
TGCAGATTTTACTTTAAGCACAAAAAAAAAAAAGAGTGAATAATTGGTATACATGATTGTCGATTTAGAACATCCAGAAA
TTGTCAATAATGTGAATGCAGTACAACACAAAAACCACACTGGATATAATCATCTAAGATTATCCTATCTCGCTCAAAGG
TACAAAACAACTAAGTATCAACACGAGAAATCTCAGAGATGGATAATCAACTGGCGACTACCCACAATTGCTGACGGGAC
ACCAAGAGGGAGAGAACATTGTGTGAAGCGACAAACCATGAATCCAGGATCCATAATGCAATTCCAGCATTAGCCCAAAA
GCTTGAAGAAGATAAGCTCTCTATTCAACAGTTAAAGGAACCTCCAAACTTAATGCCCTTGGGAGCTCAATCCCAGGATA
AACTGCAGATGCCAACATGTGCCATGTAGAGGGATCATTTGATGGAAAGAAATGCAAACAACACCGACAGCAAAATGAAG
ACCACAACAATCAGAGATGAATTGTACATTGGCTTGCTCACGACCAAGCAGGAACTTTTACTTAGCAAACCAGAGTCCTT
GCAGGCTTTCTGTATTGCTTCTACCCGGTTCAGTGTTTGCGTGGCATTGGGATCATTCTTGTCCACCTTGGCCTTCAGCA
TGCAAGAAAAATCAAAGAAAGCACCATAAACATCAGGCATTGCTCTTGTTTGGTCAATAACTTTAGCTGTTAGCCCTCGT
CTCATTTTCACTACTCCTCGGAAGACTTCAACATTGTTATAGCACAATGCTAGTGTTCCAATCGCCATAATCTGAGGGAT
AGCACAAAATCGGAAGATAAATGGGTCTCGCAAAGCAGACATGTATGTTAAGCAATCTTCCACAAGTGACAATGCATTGG
TGACCATTTCATTCAGGCACTCAACTGCTTCTACCGAATGTTCCTCATTTTTTAATTCCTCAAGTTTGTTAGCATATTTA
CTCCATATTTCGCGAGGCCAGAACATGCGTGACTTTGGTATCTCATTTATGTCCTCGAGATAGTCTCGAATAATATTTGT
CTTCTGAAGAAATATGCCCATAGAGTTCGAGAGAGAGTCTGGAGCCATATCTTCCAACCCAGAGGCATAAAATAGCTTGG
ACAGTCCTAATCCAACAAGTCCTGCCGCATAGTGGCAATACTCATCATAGTCATCAATTGTTCCCACCTCCTTGCATATA
TACTTTGCCATTCCTGCTCCCATTCGTTTTGTGATATCTTCTATTGCCTCTTGGTAACTTCTTCCAAGCTCCAAGAATGC
ATGAGAAACATTATGAAAGTTGTCCATGAGAACTTTGTAGTCCTTTATACCACATGAGAAATGCCAATCAGGATCATATA
TGTGACGATGAAAGGACAGCAGGATAGGTACTTTGATATCAGAAGGTATGCTTGTGTCATCCTCAACAGTATCAAGGCCT
CTGAGAACCAAATAGAAAATGCACACTGCGTTTCGGAGCTCCGGGCGAAGTTGCTGGATGACGAAAGAGAAGCTGCGAGA
GACCTTGTGGAGCAAAGTGTAGCAGAAGGACCAATGGGGTTCGGAAGGGATCTGCTTCTCCGCATGAATGGCTGCGATTT
TCAGCTTCAAGAGAGGGAAAAGATCTTCCGGATGCTTCAATATCGCTCCCAAACTCCCCATCTCC

>Cluster-13185.50051
TTTTTTTTTTTTTTTTAAAAAAACTTCCTATGGCAAATTATCCAAAAAAGATTCCGAAAGGCTGAAGTGGAAAATCAATT
ACACAAAAAGGTATTTGGGCACCTTTTACTTTTGTTGCACACGTGGTCCATAATCGAGAAAGAGGCAGATTATTGCCACC
TTGGAGGCCTATCCAGAAAGAGACATACCTGACACCTTAAAACGGCTGAAAATTATGAAAAGGGAAACAAAATGGGGCGA
TGGATCGCCACTACCTGCATAAGTACTGTGTCTTCGACGAACTGTTAATACCATTAATTAGTATGTAGTACCCACCAAAG
TGCCTTAAATATTTCATCAAGTGGGTTGTGTTCTACCTACAATAGCACAAGGCGGATGGCTCTATAAACTGGGTCCAGAT
TCCCATGCTCCACTAGTCCATCTTTCTTCTTGCAGGTATCCCATTCCTCAATTAAGACTTCCCTATCACTTTCCAAAATC
AACAGGCCCTTGAACTGCCTTCCAAGCTCTGTAATCTATGAGCCTGAGGCTTTGAGGAGAAGAGCCAATTACAAGCCCAA
CATCTGGGACCATGATCTCATACAGTCACTAAGAAGTGATTACCAAGTAAGACTCTAAAAACTCATTGGTTTTGGCCATC
AACACTTGTAATTTTACTCTTTTATATTATGGTGGTTGCATGAAGTCAGCGTAATACCAATAAATTTTCTTGAATATATA
TATGATCATATTCTGTTCAGGACGAAGCATATGCCAAACGAGTTGAGAAGTTAAAGGAAGACGTAAAGCACTGCATGCTC
CAAGAAGCTGCGAACCCACTGGCTCAACTGGAGCTAATCGATCGCATCCAACGTTTGGGGGTGGGACATATCTTTGATAA
GGAAATCAAGGGAGCCCTCAACATCATATGGGAAGGTCACGATAAAAATGACAACAAAGGAGGATTGGGGGATAATTATG
ATCTCTATGCTACTTCTCTCCTCTTTAGGCTCCT

>Cluster-13185.55886
CGGAGAATCGGGATCTGGTTTGGAATGTGCCATGGACGAGATGGAAATGAAGGGTAGAAGAGAGAGAGCGCCCCACCCCC
TCTGGCTCATACGTCCGATGCCCTCCTCCTCTTCCTCCGCCTCGCCAACAAGCTCTTCCTCCCTCTATTCTTCGTTGCCG
CCTACTTCCTCATGCAGCGGTGGCGCGAGAAGGTCCGCACCTCCACCCCTCTCCACCTCCTAACCTTCTCCGAGATCACA
GCCATCGTCTCCCTCATCGCCTCCTTCATCTACCTCCTCGGCTTCTTCGGCATCGATTTCGTACAGCCCCACATCTCCCG
ATCCCCCGACGACGATTCCGACGTCGTCCAACACTTCATCCGCCCCACACCCACTCCCAAGCGACCCATCTCGGCCGGCA
CCACAGCTCCGTCCGTCTCTCCCGACAATGCCGACATCGTCTCCCAGGTCGTTGCCGGATCGATACCCTCGTATACTCTC
GAATCCAGGCTGGGGGACTGCAAGCGGGCGGCGGTGGTGCGGCGTGAGGCGCTGCAGGTGAAGATGGGACTGTCGCTCGA
CGGGCTCCCGGTGGATGGGTTTGATTATGATTCGATTCTGGGGCAGTGCTGTGAGATGCCGGTGGGGTACGTGCAGGTTC
CGGTCGGGATCGCGGGGCCGCTGTTGCTCGACGGGAGGGAGTTTTCGGTGCCGATGGCGACGACGGAGGGATGCCTGGTG
GCGAGCACGAACAGGGGTTGCAAGGCGATCTACATGTCGGGAGGTGCGACGAGCGTGCTTTTGAAGGATGGGATGACGAG
GGCGCCCGTGGTGAGGCTTGGGAGCGCAAAGAGAGCGGCGGAGCTCAAGTTCTTTTTGGAAGATCCAATTAATTTTGAGA
CTTTGGCGATGATCTTCAACAGGTCTAGCAGATTTGCAAGGCTTCAAGGAATTCAGTGCTCAATGGCAGGGAAGAATCTT
TACATGAGATTCACATGTAGCACGGGAGATGCAATGGGGATGAACATGGTATCCAAAGGTGTACAGAATGTCTTGGATTT
CCTCCTGCATGAGGGCTTTCCAGACATGGAAGTAGTCAGTTTATCAGGCAATTTTTGTTCAGACAAGAAGCCCGCTGCAG
TTAACTGGATTCAAGGACGTGGCAAATCTGTTGTTTGTGAGGCAGTTATCAAGGAAGAGGTGGTCAGAACAGTCCTCAAG
ACCACCGTGCCTGCCCTGGTGGAGCTGAACATGGTTAAGAACCTTGCTGGGTCAGCTGTTGCTGGAGCCCTGGGGGGTTT
CAATGCTCATGCCAGCAATATTGTCTCGGCTGTCTTTATTGCCACTGGCCAAGATCCTGCACAGAATGTTGAAAGTTCTC
ACTGCATTACCATGATGGAAGCTGTTAATGATGGAAAAGATCTTCATATCTCTGTTACCATGCCTTCTATTGAGGTGGGT
ACAGTTGGTGGGGGAACCCAGCTTGCTTCTCAGTCAGCTTGTTTGAATCTACTTGGTGTGAAGGGTGCAAGCATGGAATC
ACCTGGAGCAAATTCCAGGCTCTTGGCCACCATCGTTGCAGGCTCTGTCTTAGCAGGAGAGCTCTCTCTCATGTCTGCAC
TCGCAGCAGGGCAGCTGGTCCAGAGCCATATGAAATACAACCGATCGAGTAAAGACTGTGCAAAGCTTGCAGCATCCTAA
GTTAAAACAATCCGTGCAGAACGCGTGATCTTATAAATTAAAATAAGAATCCCAGAGAGACAGAGAGATCCTAGGGAGAG
AAAGTGATCAGAGAGGGAGAAAGAGACAAGCGGTAAACTTGTTGCAATATCAGCTGGACAACCCAAGCGAGCTCATGTGA
TTTTTTTAACTGGTGGGTTTTGCATTCTCTATTCAGCAAGCTTGCAGTCTGAGGGAAAAGGACGGGGATGTAGCTAGTGT
CATTGATTTTCTTCCCCAAGGTCTGATGCAGCCCAACTTCTACTTGTTCTTGTTATCACTTGTTTTCATGTGATTAATCT
ACCTCCTGTTTCTTTCCTGTTAGCTTTTGTGTCAAGATGACCACCGTTCTTGTCATTATTGTTGTTACTATATTATATAA
TTTCTCAGCTGCTTAGTTTTTATCTGTCTAAGATGATGTTTGTTCATTTGTGACATTATTTTAGTATATCATTTTTATTT
TAAGTAGTTTAAACTTTAAATAGCCTGC

>Cluster-13185.47459
AGGGGGCCAAGTTGTTGAAAGAAATTGAAGGCTCATACTTTGGTTGGTCACACCGGATCAAAACTGCATATACACCCACA
TATGTTTGTATGTTTTTTTATACAAACATTTTTCTTTTTTTATAAAAGTTTATACATACATTCATATATTTACAACTTAT
GTATGGTTTTCATGTCAGCGGCTTCCTGAAGAGTGCCTTCTTCAACATGGTCCCACCACTTGAAAAGGAAATTATCAGCC
ACCAATTTGAACCAAGGTGATAGCTTGATGCCATCTTCCCCAGCATCCGCTTTCCTCAACAATTCTCTCAACTGGTCCCT
ATTAACATACCTGACATCCGCAACTTCATCAGGGTTGGGATTCAACTCGACGTCAACTATGATGAAGAGTAAATAATCCA
ATTCATGCTCGCCCCACTTGCCATCGGAGGGAGCCTTGTACAGTATACGACCTAGGGGAATGAACTTGTCGGTGGGTAAA
CCTTCAGCAGGAATGCCAAGTTCATCAAAAAGTTTCCTTTGGGCGGCATTCTTTACCCCGAGAAAGTTCTCTTCGATGAG
CTCAGAATCACGATAAAGTGGATGGCTGCAGCAGGTGTTTGTCCACACTTCAGGAAATGTTACCTTGGTTGCAGACCTTT
GCTGAAGGAGCAACTCATATTTTGAGTTAAAGAGGAAAATACTAAAAGCTCGATGTAGCAAGTTCTCAGACTCAATTTTT
TCCATCAAATGACAATTATATTTAGAGTCGTGCCCAATGACAGTGTCTTTCTCATCAACCAAGATGCACTCGTCTTCGAA
CATGAGACGCCTCTGGACATCGTCCATGGAAGAATCCAAAGCTTCTTTGTCGGTGGCAACTGAGGAGGAGGAGGAGAAGC
ATTTCCAAATCGGCGATCGGACGGAGAAGGAGAAGGAGACGCGCGTGGGAGAGGAACATGGAAATGGAAGCAGTGAGCCG
CCTCCTACTCCTTTGAAGGTGGTGGTGTAGCATGGTATGAGACGCATACGGGAACTGGATGCTAATGCTGGAGAAGAGAC
TGTGGAGGCGGTTCCTCTTGATGCGATGTTGAGAAGAGAGCAGATCGCAGGAGAAGACGATGCCATTTTTTCTTTTTTTT
TAAGGAAACAAAGAAAATTACGTGGTGGATTTTTCTCCTTCCCCTCCCCTCCTGTTACTCCTCCT

>Cluster-13185.41418
TAATATTCAAATCTACAAGTAGGTCCCACTGGTACCAATAGTTCACACTATTGTACTTGCTTTTACCACTTTTATCCACC
TGCTTTTGTGCCTGGTTGAACACTTCTAGTTGTTCTCATGGAAAGAAAATTCAATTGACTATTCATTCACCAAGACTAAT
TACAATCATAAAATAGAAGATAAGGTTGAGTGACATTTGAAACTAATAAGATGATACAAGACCATCAGTCCAGTGGGTCC
GCTCAGATGTTTCAAAATCTTCTACATTCAGATGATACCAACCCCATTAATCCACAGAAAGCGCCTAGTTGATGGATCGG
CGTGAGCGCGACATGAGAAATTAGCAACTCTCTGCTGGGTGTTTCACATGAGCTACAGAATTCGACCTCATCGGTGTTGG
AAATGAAGAATAATTGCAGAATTTCTGCTGGATCATATAGGGAAAGAAATTCAGACAAAATAGACAACATGAAATTTATA
CATTTACATGTGAAATTCCGGATCCTCAGGATTGAGGGGGGCTACAAAAATTAGCAATGCTTTTAAGAATAATAAAAAGA
ATATTTTAGCAAAAGAACTCCTTATTTTCTTCATTGAGGGGGTGTATCTCTCTCACTTCGTTCTTGTAATGACTCTGTGA
GTAAGATCAACAAGTGCCCGCCTAGAAATCCGAATATCCTCATCGTCACTTTCAGGGAAAGAATCAATTGCTGCAGCAGC
AAGAGTAGCATGTTTGGATGCAAGTTCCTTTGTCCTCTGTATCCCTTGGCTCTTTCCAAGGTAGTCAAGTGCAAGATCAA
TATCTGAAGGGTCGTCGAATCCTCGATCAACCAATCCACGTATTTGAGGGAATTCTTCAATGGCAAATAATACTGGAGCT
GTTATGATTCCATGGCGGATGTCAGATAAGGAACCCTTTCCAAGGGAAGCAGATGTGCCAGTGAAATCAAGTACATCATC
AATCAATTGATATGCCAATCCCAGATTTCGACCATAATCATAAGCAAGCATTGAAACTTCGGCCGTTTGCCCCGCAAGAA
GAGCAATTGCTTTGCAGCTGTTAGATATCAATGATGCTGTCTTATAGTATGTTTTCTGCAAGTAGTACTCCATGCTACAA
CGTTGATCAGACGTAGTTGTCATTTGCATTGTTTCACCAGTAACAAGATGCTCCACAACAGTAGCCAGTAATGACACAAC
CTGCCCATGAAGAGGGAATAGGGGCACCAAAATGCTTTTGTAATCTAGATCAGTTTCTAAGGCATCATAAAAAGACAAGA
AAAACATAACTGGAAGGGGAAGAAAAAAGTAAAACACAGGAAAATAAGAAATTCCACAATCAGATATTAAAAGTTTCATG
GATGCAAAACAGCAGAGATGAAGAATGAAATGCCTTCTTCAAAAAAAAAAAAAAAAAGTGAACATAATGGCCCATAACGG
TCATAACAGAAAATAACAATCAAAATAACGGCCAACAATGAAG
>Cluster-13185.100158
GAGAGAGAGAGAGAGAGGAATCTCCTTCCCAAATGGCTACTTTCTACAAGAAGCCTGCCGAGTCTCCGGCCAAGATCCGC
CGGAGATTCCCCCTCCCGTCAGGGGATTCAGCCCGCGGGCCGTCGCCGGCCGCCCAGGCCTCGGACGCGCTCCTCCTCCC
TATCCGCCTCACGAACAAAGTCTTCTTCCCCCTCTTCTTCCTCGCCGCCTACTTCCTCCTCCGCCGGTGGCGCGAGAAGA
TTCGCACATCCACCCCACTCCACCTCCTAACTTTCTCCGAGATCGCTGCCATCGTCTCCCTCTTCGCCTCCTTCATCTAC
CTCCTCGGCTTCTTCGGCATCGACTTCGTCCAGTCCTTCATCTCCCGTCCCTCAGACGAAGACCCAGACGACGTTGTCGT
TGCTGCCCCCCGCCTCCTCCCTCCCAAAACCCCCCTCCCCGCAGCCGCTGCCGACTCCCCCGACGCCGACATTGTCGCCT
CCGTCCTCTCCGGCGCCCTCCCCTCCCACTACCTGGAGTCCAAGCTCGGCGACTGCCGGCGGGCTGCCTCCATCCGCCGC
CAGGCGCTGCAGGCGAAGATAGGGTGCTCGCTGGAGGGGCTCCCATTGGAGGGTTTCGACTACGATTCGATTTTGGGGCA
GTGCTGCGAGATGCCCATTGGGTACGTGCAGCTGCCGGTAGGGATCGTCGGGCCGCTGCTGCTCGACGGGAGGGAGTTCT
CGGTGCCGATGGCGACCACGGAGGGGTGCCTTGTGGCGAGCACGAACAGGGGGTGCAAGGCGATTGCGCTGTCGGGTGGA
GCGACGAGCGTTCTGCTGAGGGACGGCATGACGCGGGCACCGGCGGTGAGGTTTGCGACGGCGAAGAGGGCGGCAGAGTT
GAAGTTCTTCTTGGAGGATCCTATTAATTTCGATACATTGGCTGTGTTCTTCAATAGATCAAGCAGATTTGCCAGGCTTC
AAGGGATTCAATGTGCAATGGCTGGGAAGAATCTCTACTTAAGATTCACCTGCAGCACTGGAGATGCAATGGGGATGAAT
ATGGTATCCAAAGGTGTTCAAAATGTATTGGATTTTCTGCAGAACGATTTCCCTGACATGGATGTAATCAGCATCTCAGG
AAATTTCTGTTCCGACAAGAAGCCGGCCGCAGTGAATTGGATTGAAGGGCGTGGCAAGTCTGTGGTTTGTGAGGCAGTCA
TCAAGGAGGAGGTAGTAAGGAGTGTCCTGAAGACCAGTGTATCTGCACTGGTGGAACTTAACATGCTTAAGAACCTTGCT
GGATCGGCCGTGGCTGGTGCCTTGGGAGGTTTCAATGCTCATGCTAGCAATATTGTCACTGCGATCTTCATTGCCACCGG
CCAAGATCCTGCACAGAACGTTGAAAGTTCCCACTGCATCACCATGATGGAACCTGTTAATGGTGGAAAGGATCTCCATG
TCTCTGTAACAATGCCTTCCATTGAGGTGGGGACAGTTGGGGGTGGGACCCAACTTGCTTCTCAGTCAGCCTGCCTGAAT
CTACTTGGTGTGAAGGGTGCAAGTCTAGAATCACCTGGAGCAAATTCCAGGCTCTTGGCCACCATAGTTGCAGGATCTGT
TCTAGCAGGAGAGCTCTCCCTCATGTCCGCTCTTGCTGCAGGGCAGCTTGTCAAGAGCCACATGAAATACAACAGATCAA
GCAAAGATATATGCAAAGTTGTCTCCTGAGGAAAACCCATCTGGGAAAGAGACCCAAGAAAGTTAAATTTTAAAATAAAA
GAAAAGGAATTCTTAGAGAATGAGGGATTAGATTTCAAGGATAATCCAGCAAAACATTCTGCAGATTCAGAAGGCAAGGC
CCAGTAGGATCCCCCTATTTTTCTATAACCATGTGGCCTTTCTCATCTGATAGCGCATTGTGAATGCCGAAAAAGAAGCC
AGAAGTAAAAGGAGGGAAAGCTAAAATGTCTTTTTGGGTTGCCATTTGTGAGGTGTGTAGGAGGTTCCCATTGCTTCTGG
GCCCTCTTTGTTTCACTCTTGTTTTCATCTTATTAACCTTTTTCTATCTCGTGTTTGTTTTCTTGTATCTTGGAAGAAGA
CTATTCAATGGGGTTCTCAGCAGTTTAATTTTCTAATGTCTTTTCTGTCGTCGCAGTGTATAGGACCGATGCAATAGTGA
GATTTGTTGTACATTTTGTTTTCTGCTTCGACATTGGTCTTGGCCATGAATTTCTCTACTATTCACTAATAATATATACT
GCGCTTGTCTCGT

>Cluster-13185.80000
AGAGATGGCAGATGCAGATTTTGGATATGTAGGTGGTGCTCCTGGAAAGATTGACCTATACGTGGGGAAGACTGTAGTCA
AGCGAGCAATAGAGATGGCACAAGCCACTGATGCATTGATTCAACTGATTAAAGACCATGGACGTTGGGTGGATCCACCG
GCTGATGAGTAAAATCTGGGATTTCCCCTTCTGCCGAATGTTATACATAGAGGTAATGTTCAAGCTCCATTCATTGTAAA
CATAGATTTTCTACATATAATTCAGTCAACTGAGGAGCAAAGAGACACTGTAAACAGAAAGCAAGGACTAGCTGTGAAGC
TGCTTTCAGCCAGCTCTTTTGCACTGGCGGTTCTTGCTTATAAATGGATGATTGGTAAATTTGATACCCTCACCAGTATG
TATTTGTATTTCTCTTGATCAAATTAAATAAAAGCAATCATTTCCCGAGGAAACAAACACCTGACCTAAGGTCGATATGG
TTAGTGTTGTATCTAAACAAAAACTCAGTGAGCATGTG
