# Supplementary material for: Transcriptome analysis and identification of genes related to terpenoid biosynthesis in Cinnamomum camphora
Source: BMC Genomics. 2018 Jul 24;19:550. doi: 10.1186/s12864-018-4941-1 (PMC6057064; doi:10.1186/s12864-018-4941-1)
Supplement: Supplementary file 5 — FPKM values of terpenoid biosynthesis pathway unigenes. (XLSX 15 kb) [file 12864_2018_4941_MOESM5_ESM.xlsx]

## Sheet: Sheet1
GENE	gene_id	Gene Length	RPKM/FPKM(F_L1)	RPKM/FPKM(F_L2)	RPKM/FPKM(L_L1)	RPKM/FPKM(L_L2)	SUM	KEGG	KO	KO	DESCRIPTION	EC
gibberellin 2-oxidase	Cluster-13185.70110	1617	7.45	2.67	2.08	3.34	15.54	Diterpenoid biosynthesis	ko00904	K04125	gibberellin 2-oxidase	1.14.11.13
gibberellin 2-oxidase	Cluster-13185.86599	2803	1.38	4.21	4.98	8.17	18.74	Diterpenoid biosynthesis	ko00904	K04125	gibberellin 2-oxidase	1.14.11.13
gibberellin 3-beta-dioxygenase	Cluster-13185.45870	1791	7.75	9.65	0.41	0.58	18.39	Diterpenoid biosynthesis	ko00904	K04124	gibberellin 3-beta-dioxygenase	1.14.11.15
KAO	Cluster-13185.8010	1721	2.72	1.68	1.92	3.7	10.02	Diterpenoid biosynthesis	ko00904	K04123	ent-kaurenoic acid hydroxylase	1.14.13.79
KAO	Cluster-13185.36478	2240	2.97	5.24	6.15	7.54	21.9	Diterpenoid biosynthesis	ko00904	K04123	ent-kaurenoic acid hydroxylase	1.14.13.79
TPS04	Cluster-13185.56059	1775	0.98	0	3.92	5.3	10.2	Diterpenoid biosynthesis	ko00904	K17982	geranyllinalool synthase	4.2.3.144
TPS04	Cluster-13185.68353	2462	16.33	16.2	6.46	7.2	46.19	Diterpenoid biosynthesis	ko00904	K17982	geranyllinalool synthase	4.2.3.144
E1.1.1.208	Cluster-13185.57159	1613	81.21	112.13	160.31	181.85	535.5	Monoterpenoid biosynthesis	ko00902	K15095	(+)-neomenthol dehydrogenase	1.1.1.208
E4.2.3.111	Cluster-13185.61643	2271	2920.83	1187.14	2680.14	2097.88	8885.99	Monoterpenoid biosynthesis	ko00902	K18108	(-)-alpha-terpineol synthase	4.2.3.111
E4.2.3.20	Cluster-13185.50051	994	9.68	3.48	24.53	11.3	48.99	Monoterpenoid biosynthesis	ko00902	K15096	(R)-limonene synthase	4.2.3.20
TPS14	Cluster-13185.74537	4460	1.48	3.99	2.5	2.23	10.2	Monoterpenoid biosynthesis	ko00902	K15086	(3S)-linalool synthase	4.2.3.25
TPS14	Cluster-13185.98748	1465	0	0.45	9.86	7.04	17.35	Monoterpenoid biosynthesis	ko00902	K15086	(3S)-linalool synthase	4.2.3.25
TPS14	Cluster-13185.78959	1312	1.76	9.49	4.91	6.31	22.47	Monoterpenoid biosynthesis	ko00902	K15086	(3S)-linalool synthase	4.2.3.25
TPS14	Cluster-13185.75128	4480	0.69	4.33	13.84	14.51	33.37	Monoterpenoid biosynthesis	ko00902	K15086	(3S)-linalool synthase	4.2.3.25
TPS14	Cluster-13185.81558	1738	0	1.71	16.03	17.97	35.71	Monoterpenoid biosynthesis	ko00902	K15086	(3S)-linalool synthase	4.2.3.25
CYP71D55	Cluster-13185.70926	2010	62.8	8.72	27.96	32.13	131.61	Sesquiterpenoid and triterpenoid biosynthesis	ko00909	K15472	premnaspirodiene oxygenase	1.14.13.121
SQLE, ERG1	Cluster-13185.30087	655	1.45	1.56	1.63	0.61	5.25	Sesquiterpenoid and triterpenoid biosynthesis	ko00909	K00511	squalene monooxygenase	1.14.13.132
SQLE, ERG1	Cluster-13185.42919	548	2.48	1.34	2.91	2.69	9.42	Sesquiterpenoid and triterpenoid biosynthesis	ko00909	K00511	squalene monooxygenase	1.14.13.132
SQLE, ERG1	Cluster-13185.30085	385	3.44	6.54	3.14	4.8	17.92	Sesquiterpenoid and triterpenoid biosynthesis	ko00909	K00511	squalene monooxygenase	1.14.13.132
SQLE, ERG1	Cluster-13185.81023	2359	21.86	25.23	20.94	22.04	90.07	Sesquiterpenoid and triterpenoid biosynthesis	ko00909	K00511	squalene monooxygenase	1.14.13.132
FDFT1	Cluster-13185.30954	1665	0	0	2.73	2.79	5.52	Sesquiterpenoid and triterpenoid biosynthesis	ko00909	K00801	farnesyl-diphosphate farnesyltransferase	2.5.1.21
FDFT1	Cluster-13185.78444	1689	17.76	12.9	9.78	10.45	50.89	Sesquiterpenoid and triterpenoid biosynthesis	ko00909	K00801	farnesyl-diphosphate farnesyltransferase	2.5.1.21
GERD	Cluster-13185.95	1880	0.12	0.11	5.09	2.53	7.85	Sesquiterpenoid and triterpenoid biosynthesis	ko00909	K15803	(-)-germacrene D synthase	4.2.3.22 4.2.3.75
GERD	Cluster-13185.109691	335	1.31	0.69	7.95	3.98	13.93	Sesquiterpenoid and triterpenoid biosynthesis	ko00909	K15803	(-)-germacrene D synthase	4.2.3.22 4.2.3.75
DXR	Cluster-13185.63961	1808	83.18	55.54	50.31	46.64	235.67	Terpenoid backbone biosynthesis	ko00900	K00099	1-deoxy-D-xylulose-5-phosphate reductoisomerase	1.1.1.267
HMGR	Cluster-13185.55886	2188	3.81	3.51	1	0.5	8.82	Terpenoid backbone biosynthesis	ko00900	K00021	hydroxymethylglutaryl-CoA reductase (NADPH)	1.1.1.34
HMGR	Cluster-13185.100158	2253	3.09	4.32	3.48	3.23	14.12	Terpenoid backbone biosynthesis	ko00900	K00021	hydroxymethylglutaryl-CoA reductase (NADPH)	1.1.1.34
HMGR	Cluster-13185.61515	2189	13.49	27.79	35.11	46.64	123.03	Terpenoid backbone biosynthesis	ko00900	K00021	hydroxymethylglutaryl-CoA reductase (NADPH)	1.1.1.34
HDR	Cluster-13185.61134	3048	131.67	131.28	168.59	147.81	579.35	Terpenoid backbone biosynthesis	ko00900	K03527	4-hydroxy-3-methylbut-2-enyl diphosphate reductase	1.17.1.2
HDS	Cluster-13185.37809	552	32.24	18.31	16.73	15.57	82.85	Terpenoid backbone biosynthesis	ko00900	K03526	(E)-4-hydroxy-3-methylbut-2-enyl-diphosphate synthase	1.17.7.1 1.17.7.3
HDS	Cluster-13185.40844	372	32.32	28.97	27.77	22.4	111.46	Terpenoid backbone biosynthesis	ko00900	K03526	(E)-4-hydroxy-3-methylbut-2-enyl-diphosphate synthase	1.17.7.1 1.17.7.3
HDS	Cluster-13185.80000	518	69.36	24.62	52.98	48.19	195.15	Terpenoid backbone biosynthesis	ko00900	K03526	(E)-4-hydroxy-3-methylbut-2-enyl-diphosphate synthase	1.17.7.1 1.17.7.3
HDS	Cluster-13185.59980	3567	97.94	60.45	72.42	66.31	297.12	Terpenoid backbone biosynthesis	ko00900	K03526	(E)-4-hydroxy-3-methylbut-2-enyl-diphosphate synthase	1.17.7.1 1.17.7.3
DXS	Cluster-13185.61570	2870	6.62	5.45	7.78	6.64	26.49	Terpenoid backbone biosynthesis	ko00900	K01662	1-deoxy-D-xylulose-5-phosphate synthase	2.2.1.7
DXS	Cluster-13185.62263	2607	12.65	5.13	10.11	11.07	38.96	Terpenoid backbone biosynthesis	ko00900	K01662	1-deoxy-D-xylulose-5-phosphate synthase	2.2.1.7
DXS	Cluster-13185.62474	2754	69.47	66.4	79.34	76.29	291.5	Terpenoid backbone biosynthesis	ko00900	K01662	1-deoxy-D-xylulose-5-phosphate synthase	2.2.1.7
AACT	Cluster-13185.15756	323	4.06	0	0.78	2.33	7.17	Terpenoid backbone biosynthesis	ko00900	K00626	acetyl-CoA C-acetyltransferase	2.3.1.9
AACT	Cluster-13185.22448	1288	0	5.28	0	3.12	8.4	Terpenoid backbone biosynthesis	ko00900	K00626	acetyl-CoA C-acetyltransferase	2.3.1.9
AACT	Cluster-13185.34215	365	12.83	19.21	10.85	19.61	62.5	Terpenoid backbone biosynthesis	ko00900	K00626	acetyl-CoA C-acetyltransferase	2.3.1.9
AACT	Cluster-13185.102202	447	38.2	47.94	37	38.41	161.55	Terpenoid backbone biosynthesis	ko00900	K00626	acetyl-CoA C-acetyltransferase	2.3.1.9
HMGS	Cluster-13185.50849	1870	13.44	9.91	9.88	11.9	45.13	Terpenoid backbone biosynthesis	ko00900	K01641	hydroxymethylglutaryl-CoA synthase	2.3.3.10
HMGS	Cluster-13185.62684	1886	25.7	32.56	25.7	26.9	110.86	Terpenoid backbone biosynthesis	ko00900	K01641	hydroxymethylglutaryl-CoA synthase	2.3.3.10
HMGS	Cluster-13185.24952	606	15.33	10.49	13.89	12.93	52.64	Terpenoid backbone biosynthesis	ko00900	K01641	hydroxymethylglutaryl-CoA synthase	2.3.3.10
GPS	Cluster-13185.52121	2312	1.91	1.78	0.45	2.32	6.46	Terpenoid backbone biosynthesis	ko00900	K14066	geranyl diphosphate synthase	2.5.1.1
GPS	Cluster-13185.41418	1483	1.1	1.78	2.7	1.65	7.23	Terpenoid backbone biosynthesis	ko00900	K14066	geranyl diphosphate synthase	2.5.1.1
GPS	Cluster-13185.62505	2345	9.13	7.05	7.38	7.35	30.91	Terpenoid backbone biosynthesis	ko00900	K14066	geranyl diphosphate synthase	2.5.1.1
GPS	Cluster-13185.62746	2278	12.12	14.78	17.81	12.77	57.48	Terpenoid backbone biosynthesis	ko00900	K14066	geranyl diphosphate synthase	2.5.1.1
FPPS	Cluster-13185.31117	320	4.06	6.86	0.82	5.67	17.41	Terpenoid backbone biosynthesis	ko00900	K00787	farnesyl diphosphate synthase	2.5.1.1 2.5.1.10
FPPS	Cluster-13185.31116	1006	4.85	3.25	4.91	4.77	17.78	Terpenoid backbone biosynthesis	ko00900	K00787	farnesyl diphosphate synthase	2.5.1.1 2.5.1.10
FPPS	Cluster-13185.29748	1565	10.26	11.09	19.36	19.58	60.29	Terpenoid backbone biosynthesis	ko00900	K00787	farnesyl diphosphate synthase	2.5.1.1 2.5.1.10
GGPS	Cluster-13185.85759	1560	5.41	11.81	6.91	5.48	29.61	Terpenoid backbone biosynthesis	ko00900	K13789	geranylgeranyl diphosphate synthase, type II	2.5.1.1 2.5.1.10 2.5.1.29
GGPS	Cluster-13185.50659	477	12.17	11.74	11.98	9.46	45.35	Terpenoid backbone biosynthesis	ko00900	K13789	geranylgeranyl diphosphate synthase, type II	2.5.1.1 2.5.1.10 2.5.1.29
GGPS	Cluster-13185.61228	707	17.31	12.7	15.26	16.47	61.74	Terpenoid backbone biosynthesis	ko00900	K13789	geranylgeranyl diphosphate synthase, type II	2.5.1.1 2.5.1.10 2.5.1.29
GGPS	Cluster-13185.46241	448	30.38	31.6	21.82	24.07	107.87	Terpenoid backbone biosynthesis	ko00900	K13789	geranylgeranyl diphosphate synthase, type II	2.5.1.1 2.5.1.10 2.5.1.29
GGPS	Cluster-13185.52288	1170	39.61	30.04	20.17	23.96	113.78	Terpenoid backbone biosynthesis	ko00900	K13789	geranylgeranyl diphosphate synthase, type II	2.5.1.1 2.5.1.10 2.5.1.29
GGPS	Cluster-13185.52287	460	49.03	44.85	37.29	33.6	164.77	Terpenoid backbone biosynthesis	ko00900	K13789	geranylgeranyl diphosphate synthase, type II	2.5.1.1 2.5.1.10 2.5.1.29
CMK	Cluster-13185.48656	1613	25.51	30.93	30.48	31.94	118.86	Terpenoid backbone biosynthesis	ko00900	K00919	4-diphosphocytidyl-2-C-methyl-D-erythritol kinase	2.7.1.148
MVK	Cluster-13185.93838	1700	1.94	2.75	1.5	1.36	7.55	Terpenoid backbone biosynthesis	ko00900	K00869	mevalonate kinase	2.7.1.36
PMK	Cluster-13185.67963	1925	0.38	3.81	1.21	0.3	5.7	Terpenoid backbone biosynthesis	ko00900	K00938	phosphomevalonate kinase	2.7.4.2
PMK	Cluster-13185.69470	2004	7.53	3.52	6.8	9.53	27.38	Terpenoid backbone biosynthesis	ko00900	K00938	phosphomevalonate kinase	2.7.4.2
MCT	Cluster-13185.48729	1495	14.16	13.49	12.87	11.92	52.44	Terpenoid backbone biosynthesis	ko00900	K00991	2-C-methyl-D-erythritol 4-phosphate cytidylyltransferase	2.7.7.60
MVD	Cluster-13185.32285	2153	6.05	6.5	5.98	5.67	24.2	Terpenoid backbone biosynthesis	ko00900	K01597	diphosphomevalonate decarboxylase	4.1.1.33
MCS	Cluster-13185.59401	1412	0.14	4.83	68.42	57.95	131.34	Terpenoid backbone biosynthesis	ko00900	K01770	2-C-methyl-D-erythritol 2,4-cyclodiphosphate synthase	4.6.1.12
MCS	Cluster-13185.60151	1337	118.11	98.38	48.34	42.46	307.29	Terpenoid backbone biosynthesis	ko00900	K01770	2-C-methyl-D-erythritol 2,4-cyclodiphosphate synthase	4.6.1.12
IDI	Cluster-13185.47459	1185	35.72	30.25	30.9	27.76	124.63	Terpenoid backbone biosynthesis	ko00900	K01823	isopentenyl-diphosphate delta-isomerase	5.3.3.2
IDI	Cluster-13185.59284	526	27.67	48.76	42.88	42.49	161.8	Terpenoid backbone biosynthesis	ko00900	K01823	isopentenyl-diphosphate delta-isomerase	5.3.3.2
IDI	Cluster-13185.59686	955	52.54	52.31	41.25	45.33	191.43	Terpenoid backbone biosynthesis	ko00900	K01823	isopentenyl-diphosphate delta-isomerase	5.3.3.2
